# Supplementary material for: Incised valleys drive distinctive oceanographic processes and biological assemblages within rhodolith beds
Source: PLoS One. 2023 Nov 13;18(11):e0293259. doi: 10.1371/journal.pone.0293259 (PMC10642839; doi:10.1371/journal.pone.0293259)
Supplement: S1 Data — (ZIP) [file pone.0293259.s006.zip]

Archive with 4 entries (4 files):
- Castro_et_al_Suppl_Inf_reworked #2.docx
- __MACOSX/._Castro_et_al_Suppl_Inf_reworked #2.docx
- Raw data.xlsx
- __MACOSX/._Raw data.xlsx
