# Supplementary material for: Incised valleys drive distinctive oceanographic processes and biological assemblages within rhodolith beds
Source: PLoS One. 2023 Nov 13;18(11):e0293259. doi: 10.1371/journal.pone.0293259 (PMC10642839; doi:10.1371/journal.pone.0293259)
Supplement: S1 Data — (ZIP) [file pone.0293259.s006.zip › Raw data.xlsx]

## Sheet: Reef fish abundance
		Acanthostracion sp.	Acanthurus bahianus	Acanthurus chirurgus	Acanthurus coeruleus	Anisotremus surinamensis	Balistes capriscus	Balistes vetula	Bodianus pulchellus	Bothus sp.	Calamus sp.	Carangoides bartholomaei	Caranx crysos	Caranx latus	Centropyge aurantonotus	Cephalopholis fulva	Chaetodipterus faber	Chaetodon sedentarius	Chaetodon striatus	Chromis enchrysura	Chromis flavicauda	Chromis jubauna	Clepticus brasiliensis	Cryptotomus roseus	Decapterus sp.	Diplectrum formosum	Epinephelus morio	Fistularia sp.	Halichoeres dimidiatus	Halichoeres sazimai	Holacanthus ciliaris	Holacanthus tricolor	Holocentrus adscensionis	Kyphosus sp.	Lagocephalus laevigatus	Lutjanus analis	Lutjanus jocu	Malacanthus plumieri	Mycteroperca acutirostris	Mycteroperca bonaci	Ocyurus chrysurus	Ogcocephalus vespertilio	Opistognathus sp.2 aff aurifrons	Pagrus pagrus	Paranthias furcifer	Pomacanthus arcuatus	Pomacanthus paru	Prognathodes brasiliensis	Pseudupeneus maculatus
Site RB1	RB-1	0	0	0	0	0	0	0	0	1	1	0	1	0	0	0	0	0	0	0	0	0	0	0	0	0	0	0	0	0	0	0	0	0	0	0	0	0	0	0	0	0	0	5	0	0	0	0	1
	RB-2	0	0	0	0	0	0	0	0	1	0	0	1	0	0	0	0	0	0	0	0	0	0	0	0	2	0	1	0	0	0	0	0	0	0	0	0	0	0	0	0	0	0	3	0	0	0	0	1
	RB-3	0	0	0	0	0	1	0	0	0	1	0	1	0	0	0	0	0	0	0	0	0	0	0	8	0	0	0	0	0	0	0	0	0	0	0	0	0	0	0	0	0	0	8	0	0	0	0	4
	RB-4	0	0	0	0	0	2	0	0	0	0	0	1	0	0	0	0	0	0	0	0	0	0	0	0	0	0	0	0	0	0	0	0	0	0	0	0	0	0	0	0	0	3	2	0	0	0	0	2
	RB-5	0	0	0	0	0	0	0	0	0	2	0	0	0	0	0	0	0	0	0	0	0	0	3	0	1	0	1	0	0	0	0	0	0	0	0	0	0	0	0	0	0	0	3	0	0	0	0	1
Site RB2	RB-6	0	0	0	0	0	0	0	0	0	1	1	7	0	0	0	0	0	0	0	0	0	0	0	8	4	0	0	0	1	0	0	0	0	1	0	0	0	0	0	0	0	0	1	0	0	0	0	1
	RB-7	0	0	0	0	0	0	0	0	0	0	0	1	0	0	0	0	0	0	0	0	0	0	0	10	1	0	0	0	0	0	0	0	0	0	0	0	0	0	0	0	0	0	1	0	0	0	0	15
	RB-8	0	0	0	0	0	1	0	0	0	1	0	0	0	0	0	0	0	0	0	0	0	0	0	0	2	0	0	0	0	0	0	0	0	0	0	0	0	0	0	0	0	0	1	0	0	0	0	1
	RB-9	0	0	0	0	0	0	0	0	0	1	0	1	0	0	0	0	0	0	0	0	0	0	0	12	0	0	0	0	0	0	0	0	0	0	0	0	0	0	0	0	0	0	1	0	0	0	0	0
	RB-10	0	0	0	0	0	0	0	0	0	0	0	0	0	0	0	0	0	0	0	0	0	0	0	16	1	0	0	0	0	0	0	0	0	0	0	0	0	0	0	0	0	0	0	0	0	0	0	0
Site IV1	IV-1	0	0	0	0	0	0	0	0	0	0	0	0	0	0	0	0	0	0	0	0	0	0	0	0	0	0	0	0	0	0	0	0	0	0	0	0	2	0	0	0	0	0	0	0	0	0	0	0
	IV-2	0	0	0	3	0	0	0	2	0	0	0	0	0	0	4	0	2	0	1	0	4	0	0	0	0	0	0	1	0	0	0	2	0	0	0	0	1	0	0	0	0	0	0	3	0	0	1	0
	IV-3	0	0	0	0	0	0	0	0	0	0	0	0	0	0	2	0	0	0	0	0	0	0	0	0	0	0	0	1	3	0	0	0	0	0	1	0	1	0	0	0	0	0	0	3	1	0	0	0
	IV-4	1	0	1	1	1	0	0	2	0	2	0	0	0	0	4	0	6	2	15	0	12	1	0	0	0	0	1	2	0	0	0	1	0	0	0	0	3	1	0	0	0	0	0	3	0	0	2	10
	IV-5	0	0	0	0	0	0	0	0	0	0	0	0	0	0	0	0	0	0	0	0	0	0	0	0	0	0	0	0	0	0	0	0	0	0	0	0	1	0	0	0	0	0	0	0	0	0	0	0
	IV-6	0	0	0	0	0	0	0	0	2	0	0	0	0	0	0	6	0	0	0	0	0	0	0	0	2	0	0	0	9	0	0	0	0	0	0	0	2	0	0	0	0	0	0	0	0	0	0	0
Site IV2	IV-7	0	0	0	0	0	0	0	0	0	1	0	1	0	0	0	0	2	2	1	0	1	0	0	0	0	0	0	0	0	0	0	1	0	0	0	3	2	0	0	0	0	0	0	0	0	0	0	0
	IV-8	0	0	2	1	1	0	1	1	0	0	0	0	0	3	3	0	2	0	1	25	10	0	0	0	0	0	1	2	0	1	0	2	0	0	0	0	3	1	1	0	0	0	0	12	2	0	0	0
	IV-9	0	3	2	0	0	0	0	5	0	1	0	0	0	0	5	0	3	0	3	0	1	0	0	0	0	0	0	1	0	1	1	0	0	0	0	0	2	1	2	0	0	0	0	12	0	0	1	0
	IV-10	0	0	0	0	0	0	0	0	0	0	0	0	0	0	0	0	0	0	0	0	0	0	0	0	0	0	0	0	0	0	0	0	0	0	0	0	1	0	1	0	0	0	0	0	0	0	0	0
	IV-11	0	0	2	0	0	0	0	2	0	0	0	0	1	0	2	0	2	2	6	8	3	0	0	0	0	0	0	1	0	0	1	1	0	0	2	0	0	0	0	1	1	0	0	1	0	0	1	1
	IV-12	0	2	3	0	0	0	0	1	0	0	0	0	0	0	3	0	2	1	4	42	73	0	0	0	0	1	0	0	0	0	0	15	1	0	1	0	0	1	0	0	0	0	0	5	2	1	0	0
[truncated: 17 more columns]

## Sheet: Reef fish biomass
		Acanthostracion sp.	Acanthurus bahianus	Acanthurus chirurgus	Acanthurus coeruleus	Anisotremus surinamensis	Balistes capriscus	Balistes vetula	Bodianus pulchellus	Bothus sp.	Calamus sp.	Carangoides bartholomaei	Caranx crysos	Caranx latus	Centropyge aurantonotus	Cephalopholis fulva	Chaetodipterus faber	Chaetodon sedentarius	Chaetodon striatus	Chromis enchrysura	Chromis flavicauda	Chromis jubauna	Clepticus brasiliensis	Cryptotomus roseus	Decapterus sp.	Diplectrum formosum	Epinephelus morio	Fistularia sp.	Halichoeres dimidiatus	Halichoeres sazimai	Holacanthus ciliaris	Holacanthus tricolor	Holocentrus adscensionis	Kyphosus sp.	Lagocephalus laevigatus	Lutjanus analis	Lutjanus jocu	Malacanthus plumieri	Mycteroperca acutirostris	Mycteroperca bonaci	Ocyurus chrysurus	Ogcocephalus vespertilio	Opistognathus sp.2 aff aurifrons	Pagrus pagrus	Paranthias furcifer	Pomacanthus arcuatus	Pomacanthus paru	Prognathodes brasiliensis	Pseudupeneus maculatus
Site RB1	RB-1	0	0	0	0	0	0	0	0	116.526	157.7	0	743.688	0	0	0	0	0	0	0	0	0	0	0	0	0	0	0	0	0	0	0	0	0	0	0	0	0	0	0	0	0	0	1619.59	0	0	0	0	350.883
	RB-2	0	0	0	0	0	0	0	0	169.869	0	0	1122.54	0	0	0	0	0	0	0	0	0	0	0	0	58.1757	0	197	0	0	0	0	0	0	0	0	0	0	0	0	0	0	0	150.927	0	0	0	0	231.927
	RB-3	0	0	0	0	0	1577.22	0	0	0	342.001	0	496.594	0	0	0	0	0	0	0	0	0	0	0	8325.67	0	0	0	0	0	0	0	0	0	0	0	0	0	0	0	0	0	0	1552.04	0	0	0	0	740.451
	RB-4	0	0	0	0	0	1887.32	0	0	0	0	0	566.647	0	0	0	0	0	0	0	0	0	0	0	0	0	0	0	0	0	0	0	0	0	0	0	0	0	0	0	0	0	1.23841	429.634	0	0	0	0	489.768
	RB-5	0	0	0	0	0	0	0	0	0	831.003	0	0	0	0	0	0	0	0	0	0	0	0	4.40566	0	9.36871	0	1678.95	0	0	0	0	0	0	0	0	0	0	0	0	0	0	0	780.826	0	0	0	0	294.099
Site RB2	RB-6	0	0	0	0	0	0	0	0	0	468.087	652.876	2573.93	0	0	0	0	0	0	0	0	0	0	0	3729	284.327	0	0	0	20.5705	0	0	0	0	546.33	0	0	0	0	0	0	0	0	171.645	0	0	0	0	355.292
	RB-7	0	0	0	0	0	0	0	0	0	0	0	335.999	0	0	0	0	0	0	0	0	0	0	0	2057.26	60.1857	0	0	0	0	0	0	0	0	0	0	0	0	0	0	0	0	0	168.33	0	0	0	0	2038.3
	RB-8	0	0	0	0	0	1167.19	0	0	0	224.28	0	0	0	0	0	0	0	0	0	0	0	0	0	0	55.5433	0	0	0	0	0	0	0	0	0	0	0	0	0	0	0	0	0	119.842	0	0	0	0	124.119
	RB-9	0	0	0	0	0	0	0	0	0	167.51	0	368.952	0	0	0	0	0	0	0	0	0	0	0	4559.43	0	0	0	0	0	0	0	0	0	0	0	0	0	0	0	0	0	0	296.296	0	0	0	0	0
	RB-10	0	0	0	0	0	0	0	0	0	0	0	0	0	0	0	0	0	0	0	0	0	0	0	5258.63	81.0774	0	0	0	0	0	0	0	0	0	0	0	0	0	0	0	0	0	0	0	0	0	0	0
Site IV1	IV-1	0	0	0	0	0	0	0	0	0	0	0	0	0	0	0	0	0	0	0	0	0	0	0	0	0	0	0	0	0	0	0	0	0	0	0	0	767.376	0	0	0	0	0	0	0	0	0	0	0
	IV-2	0	0	0	2897.5	0	0	0	164.957	0	0	0	0	0	0	1431.24	0	118.042	0	43.1928	0	250.925	0	0	0	0	0	0	327.936	0	0	0	547.315	0	0	0	0	662.694	0	0	0	0	0	0	733.043	0	0	20.1209	0
	IV-3	0	0	0	0	0	0	0	0	0	0	0	0	0	0	668.193	0	0	0	0	0	0	0	0	0	0	0	0	43.2632	43.6643	0	0	0	0	0	1739.15	0	195.625	0	0	0	0	0	0	759.763	2162.48	0	0	0
	IV-4	1554.23	0	676.677	617.865	1275.99	0	0	103.448	0	1584.32	0	0	0	0	274.892	0	178.957	90.1697	310.344	0	346.824	223.082	0	0	0	0	131.25	443.668	0	0	0	127.178	0	0	0	0	933.637	1985.54	0	0	0	0	0	893.011	0	0	41.7712	1413.6
	IV-5	0	0	0	0	0	0	0	0	0	0	0	0	0	0	0	0	0	0	0	0	0	0	0	0	0	0	0	0	0	0	0	0	0	0	0	0	448.202	0	0	0	0	0	0	0	0	0	0	0
	IV-6	0	0	0	0	0	0	0	0	53.4433	0	0	0	0	0	0	16115	0	0	0	0	0	0	0	0	715.144	0	0	0	195.996	0	0	0	0	0	0	0	845.918	0	0	0	0	0	0	0	0	0	0	0
Site IV2	IV-7	0	0	0	0	0	0	0	0	0	1118.86	0	1296.47	0	0	0	0	48.6215	99.6739	21.3797	0	24.5031	0	0	0	0	0	0	0	0	0	0	36.8673	0	0	0	3763.94	199.514	0	0	0	0	0	0	0	0	0	0	0
	IV-8	0	0	238.948	487.532	3444.38	0	3448.83	70.751	0	0	0	0	0	23.7176	1142.99	0	104.518	0	36.5146	423.366	271.702	0	0	0	0	0	689.523	159.86	0	663.1	0	233.32	0	0	0	0	506.064	2234.23	12487.7	0	0	0	0	2739.23	4587.53	0	0	0
	IV-9	0	352.716	1324.89	0	0	0	0	656.836	0	747.448	0	0	0	0	1030.3	0	117.647	0	29.2361	0	14.8702	0	0	0	0	0	0	162.791	0	346.145	26.9132	0	0	0	0	0	824.67	2704.46	21618	0	0	0	0	4140.67	0	0	12.8865	0
	IV-10	0	0	0	0	0	0	0	0	0	0	0	0	0	0	0	0	0	0	0	0	0	0	0	0	0	0	0	0	0	0	0	0	0	0	0	0	482.504	0	8010.58	0	0	0	0	0	0	0	0	0
	IV-11	0	0	174.811	0	0	0	0	108.969	0	0	0	0	3416.16	0	115.882	0	42.8524	86.4736	121.512	115.078	83.3457	0	0	0	0	0	0	10.0815	0	0	18.4948	174.846	0	0	9375.9	0	0	0	0	1629.63	92.9458	0	0	44.0485	0	0	17.7053	145.217
	IV-12	0	482.306	495.184	0	0	0	0	350.222	0	0	0	0	0	0	1695.11	0	49.4488	38.0689	242.337	482.495	2754.36	0	0	0	0	505.914	0	0	0	0	0	3428.5	3726.15	0	8141.87	0	0	1579.21	0	0	0	0	0	1945.98	4840.98	2100.42	0	0
[truncated: 17 more columns]

## Sheet: Benthic cover
	Muricea sp. 2	Swiftia sp.	Stichopates sp.1	Cirrhipates sp.	Stichopates sp.2	Stylopathes sp.	Tanacetipathes sp.1	Tanacetipathes sp.2	Antipathus sp.	Muricea sp.1	Bryozoa	Crinoid	Sponge	Others	Sum invertebrates	Macroalgae	Turf	CCA	Sediment	Cyano
IV 1	0	8.28025	4.4586	0	0	1.27389	2.54777	0	0	12.1019	0	0	3.82166	0	32.4841	0	10.1911	3.82166	53.5032	0
IV 2	0	1.84049	2.45399	0	0	0.613497	10.4294	0	0	0	0	0	1.84049	1.84049	19.0184	1.22699	9.81595	8.58896	61.3497	0
IV 3	0	6.66667	0	0	0	5.18519	3.7037	0	0	0	0	0	0	4.44444	20	0	23.7037	0	56.2963	0
IV 4	0	0.568182	8.52273	2.84091	0	1.13636	0	0	0	24.4318	0	0	2.84091	0	40.3409	0	1.13636	8.52273	50	0
IV 5	0	0	0.537634	1.6129	0	1.6129	0	0	0	24.7312	0	0	2.15054	0	30.6452	0	1.07527	0.537634	67.7419	0
IV 6	0	0.609756	0	0	0	0	0	0	0	48.7805	0	0	0	0.609756	50	0	0	0	50	0
IV 7	0	11.5578	0	0	0	0	0	0	0	11.0553	0	0	0	0	22.6131	0	0	0	77.3869	0
IV 8	0	0	0	3.96825	0	0	0	0	0	0	0	0	0	0	3.96825	0	0	0	96.0317	0
IV 9	0	0	1.78571	3.57143	0.595238	5.35714	19.0476	0.595238	0	0	0	0	5.35714	1.78571	38.0952	0	3.57143	2.38095	55.9524	0
IV 10	0	0	1.62162	3.24324	0	6.48649	7.56757	0	0	0	0	3.24324	2.16216	0	24.3243	0	15.1351	0.540541	60	0
IV 11	0	0	5.26316	11.4035	0.877193	3.50877	5.26316	0	0	0	0	0	1.75439	0	28.0702	0	0.877193	7.01754	64.0351	0
IV 12	0	3.27869	2.45902	1.63934	0	10.6557	1.63934	0	0	14.7541	0	4.09836	4.91803	0.819672	44.2623	0	14.7541	0	40.9836	0
IV 13	0	0	4.44444	3.7037	0.740741	11.8519	8.14815	0	0	0	0	0	1.48148	0	30.3704	0	0	9.62963	60	0
IV 14	0	8.10811	8.10811	1.35135	0	9.45946	5.40541	1.35135	0	0	0	1.35135	0	0	35.1351	0	54.0541	0	10.8108	0
IV 15	0	16.9811	13.2075	0	0	0	7.54717	0	0	0	0	0	1.88679	0	39.6226	0	0	0	60.3774	0
IV 16	0	0	8.53659	8.53659	3.04878	1.21951	10.3659	0	0	0	0	0.609756	3.65854	1.21951	37.1951	0	0.609756	26.8293	35.3659	0
IV 17	0	0	0	0	0	5.59441	9.79021	0	0	0	0	2.7972	4.1958	0	22.3776	0	9.09091	32.1678	36.3636	0
IV 18	0	32.3741	0.719424	0	0	5.03597	2.8777	5.03597	0	1.43885	0	0	2.15827	2.15827	51.7986	0	11.5108	2.15827	34.5324	0
IV 19	0	0	0.694444	0	0	10.4167	10.4167	0	0	0	0	9.02778	3.47222	0.694444	34.7222	0	6.25	9.72222	49.3056	0
IV 20	0	7.14286	0	0	0	1.2987	3.24675	0	0	4.54545	0	4.54545	2.5974	0.649351	24.026	0	9.09091	3.24675	63.6364	0
IV 21	0	4	0.8	0.8	0	0	2.4	0	0	0	0	0	0	0	8	0	0	3.2	88.8	0
IV 22	0.763359	0.763359	0.763359	5.34351	0	1.52672	8.39695	0	0	0	0	0	0	0	17.5573	0	2.29008	31.2977	48.855	0
IV 23	0	0	0.793651	0	0	3.96825	3.96825	0	0	0	0	0	2.38095	0	11.1111	0	0	30.1587	58.7302	0
IV 24	0	0	3.92157	0.653595	1.30719	1.30719	3.26797	32.6797	1.96078	0	0	0	2.61438	1.30719	49.0196	0	6.53595	6.53595	37.9085	0
IV 25	0	0	4.43038	2.53165	1.26582	0	0	39.2405	0	0	0	0	3.16456	0.632911	51.2658	0	2.53165	1.89873	44.3038	0
IV 26	0	1.36986	2.05479	3.42466	0	0.684932	8.90411	0	0	0	0	0	1.36986	0.684932	18.4932	0	0	13.0137	68.4932	0
IV 27	0	0	1.0101	0	0	9.59596	4.0404	0	0	0	0	0	0.505051	3.53535	18.6869	0	0.505051	9.09091	71.7172	0
IV 28	5.76923	17.9487	1.28205	1.28205	0.641026	2.5641	0.641026	0	0	0	0	0	4.48718	1.28205	35.8974	0	0	16.0256	48.7179	0
IV 29	0	4.24242	1.21212	0.606061	0	2.42424	4.24242	0	0	0	0	0	12.1212	6.06061	30.9091	0	0	18.7879	50.303	0
IV 30	0	11.194	0	1.49254	0	0	7.46269	0	0	0	0	0	5.97015	0	26.1194	0	0	26.8657	47.0149	0
IV 31	2.25989	0	1.69492	1.69492	0	1.12994	0.564972	0	0	0	0	0	11.8644	6.21469	25.4237	0	0	2.25989	72.3164	0
IV 32	0	0	0	0	0	0	0	0	0	0	0	0	1.11111	0	1.11111	5	0	2.22222	91.6667	0
IV 33	0	0	0	0	0	0	0	0	0	0	1.53846	0	3.58974	0.512821	5.64103	5.12821	1.53846	1.53846	85.641	0
IV 34	0	0	1.07527	1.07527	0.537634	4.83871	2.15054	0	0	0	0	1.07527	0.537634	0	11.2903	0	0.537634	5.37634	82.7957	0
RB 1	0	0	0	0	0	0	0	0	0	0	0	0	0	0	0	0	0	0	0	0
RB 2	0	0	0	0	0	0	0	0	0	0	0	0	0	0	0	0	91.6667	2.77778	5.55556	0
RB 3	0	0	0	0	0	0	0	0	0	0	0	0	0	0	0	9.67742	38.7097	19.3548	32.2581	0
RB 4	0	0	0	0	0	0	0	0	0	0	0	0	0	0	0	6.66667	50	3.33333	36.6667	3.33333
RB 5	0	0	0	0	0	0	0	0	0	0	0	0	0	0	0	3.44828	48.2759	13.7931	34.4828	0
RB 6	0	0	0	0	0	0	0	0	0	0	0	0	0	0	0	2.77778	5.55556	30.5556	55.5556	5.55556
RB 7	0	0	0	0	0	0	0	0	0	0	0	0	0	0	0	6.66667	0	26.6667	66.6667	0
RB 8	0	0	0	0	0	0	0	0	0	0	0	0	0	0	0	12.9032	0	32.2581	54.8387	0
RB 9	0	0	0	0	0	0	0	0	0	0	0	0	0	0	0	0	19.3548	29.0323	51.6129	0
RB 10	0	0	0	0	0	0	0	0	0	0	0	0	0	0	0	0	0	3.33333	96.6667	0
RB 11	0	0	0	0	0	0	0	0	0	0	0	0	0	0	0	3.44828	3.44828	17.2414	75.8621	0
RB 12	0	0	0	0	0	0	0	0	0	0	0	0	0	0	0	3.44828	37.931	31.0345	27.5862	0

## Sheet: IV Cast
Time	Conductivity	Temperature	Pressure	Chlorophyll a	PAR	Sea pressure	Depth	Salinity	Speed of sound	Specific conductivity	Density anomaly
2021-05-03 13:11:11	54.966	24.2218	57.3	1.58214	12.7021	47.1675	46.7829	37.0318	1535.51	55789	25.3172
2021-05-03 13:11:11	54.9707	24.1975	57.3033	1.6973	12.5936	47.1708	46.7862	37.0556	1535.48	55820.1	25.3426
2021-05-03 13:11:11	55.007	24.1805	57.2618	1.69938	12.5602	47.1293	46.745	37.0974	1535.48	55875.3	25.3791
2021-05-03 13:11:11	55.0859	24.2702	57.1798	1.64784	12.6213	47.0473	46.6636	37.0828	1535.68	55858.3	25.3407
2021-05-03 13:11:12	55.099	24.3504	57.07	1.57505	12.8059	46.9375	46.5547	37.0263	1535.81	55785	25.2733
2021-05-03 13:11:12	55.1477	24.3595	56.9396	1.50076	12.8365	46.8071	46.4254	37.0557	1535.87	55824.5	25.2922
2021-05-03 13:11:12	55.179	24.4294	56.798	1.53876	12.8936	46.6655	46.285	37.0215	1536	55780.7	25.2446
2021-05-03 13:11:12	55.2479	24.4612	56.6477	1.48057	13.0649	46.5152	46.1359	37.0474	1536.1	55816	25.2539
2021-05-03 13:11:12	55.2855	24.4634	56.5077	1.44522	13.2674	46.3752	45.9971	37.074	1536.13	55851.6	25.2728
2021-05-03 13:11:12	55.2944	24.4859	56.3804	1.47127	13.1878	46.2479	45.8707	37.0622	1536.17	55836.4	25.2565
2021-05-03 13:11:12	55.3028	24.5215	56.2451	1.47513	13.5172	46.1126	45.7365	37.0392	1536.23	55806.6	25.2277
2021-05-03 13:11:12	55.3441	24.539	56.0877	1.47571	13.6146	45.9552	45.5805	37.0559	1536.29	55829.4	25.2343
2021-05-03 13:11:13	55.4057	24.5982	55.9359	1.46676	14.0103	45.8034	45.4299	37.0536	1536.43	55827.8	25.2139
2021-05-03 13:11:13	55.4325	24.6483	55.7926	1.49303	14.0398	45.6601	45.2877	37.0325	1536.52	55801.1	25.1821
2021-05-03 13:11:13	55.4539	24.6749	55.676	1.51006	14.0911	45.5435	45.1721	37.0267	1536.58	55794	25.1691
2021-05-03 13:11:13	55.4681	24.6963	55.594	1.4858	14.353	45.4615	45.0908	37.0198	1536.62	55785.4	25.157
2021-05-03 13:11:13	55.5323	24.7293	55.5377	1.46977	14.5203	45.4052	45.0349	37.0409	1536.72	55814.6	25.1627
2021-05-03 13:11:13	55.5502	24.7166	55.4676	1.47191	14.627	45.3351	44.9654	37.0649	1536.72	55846.2	25.1844
2021-05-03 13:11:13	55.5991	24.7583	55.3782	1.49954	14.7677	45.2457	44.8768	37.0673	1536.82	55850.5	25.1731
2021-05-03 13:11:13	55.6576	24.779	55.2746	1.59917	14.8075	45.1421	44.7739	37.0943	1536.9	55887.1	25.1868
2021-05-03 13:11:14	55.6648	24.8224	55.1691	1.60497	14.8842	45.0366	44.6693	37.0639	1536.97	55847.9	25.1501
2021-05-03 13:11:14	55.6671	24.8288	55.0764	1.58815	15.3001	44.9439	44.5774	37.0604	1536.98	55843.3	25.1451
2021-05-03 13:11:14	55.6714	24.8286	54.9722	1.60125	15.2638	44.8397	44.474	37.0638	1536.98	55847.8	25.1473
2021-05-03 13:11:14	55.6753	24.8253	54.8574	1.60826	15.5032	44.7249	44.3602	37.0695	1536.97	55855.3	25.1521
2021-05-03 13:11:14	55.6995	24.836	54.7613	1.6608	15.731	44.6288	44.2648	37.0789	1537.01	55868.1	25.1555
2021-05-03 13:11:14	55.6874	24.843	54.7112	1.63883	15.4507	44.5787	44.2151	37.0641	1537.01	55848.5	25.1419
2021-05-03 13:11:14	55.6963	24.8416	54.6539	1.65185	15.8897	44.5214	44.1583	37.072	1537.01	55859	25.1481
2021-05-03 13:11:14	55.7045	24.8333	54.6126	1.63732	15.9364	44.4801	44.1174	37.085	1537.01	55876	25.1603
2021-05-03 13:11:15	55.7045	24.8463	54.5836	1.70532	15.9473	44.4511	44.0887	37.0743	1537.02	55862.2	25.1481
2021-05-03 13:11:15	55.708	24.8498	54.5561	1.73044	15.7951	44.4236	44.0613	37.074	1537.03	55861.9	25.1467
2021-05-03 13:11:15	55.7163	24.8411	54.5183	1.67841	15.922	44.3858	44.0238	37.0874	1537.03	55879.5	25.1593
2021-05-03 13:11:15	55.7348	24.8545	54.4608	1.64698	16.0725	44.3283	43.9668	37.0903	1537.06	55883.8	25.1572
2021-05-03 13:11:15	55.7429	24.8658	54.4161	1.63589	16.1833	44.2836	43.9225	37.0871	1537.08	55879.8	25.1511
2021-05-03 13:11:15	55.7335	24.8711	54.3778	1.6812	16.3223	44.2453	43.8845	37.0757	1537.08	55864.7	25.1407
2021-05-03 13:11:15	55.7327	24.8718	54.3516	1.70152	16.3632	44.2191	43.8585	37.0745	1537.08	55863.1	25.1395
2021-05-03 13:11:15	55.7437	24.8737	54.3076	1.67103	16.241	44.1751	43.8149	37.0812	1537.09	55872.1	25.1438
2021-05-03 13:11:16	55.7508	24.8726	54.2679	1.65371	16.369	44.1354	43.7755	37.0875	1537.1	55880.4	25.1487
2021-05-03 13:11:16	55.7484	24.8757	54.2391	1.64233	16.1815	44.1066	43.7469	37.0831	1537.1	55874.7	25.1443
2021-05-03 13:11:16	55.746	24.8756	54.232	1.68492	16.3569	44.0995	43.7399	37.0814	1537.1	55872.4	25.143
2021-05-03 13:11:16	55.7449	24.8772	54.2266	1.69473	16.2358	44.0941	43.7345	37.0793	1537.1	55869.6	25.1409
2021-05-03 13:11:16	55.7423	24.8764	54.233	1.66688	16.2888	44.1005	43.7409	37.078	1537.1	55867.8	25.1402
2021-05-03 13:11:16	55.7434	24.876	54.2413	1.63417	16.3477	44.1088	43.7491	37.0791	1537.1	55869.3	25.1412
2021-05-03 13:11:16	55.7465	24.8763	54.2403	1.61213	16.3402	44.1078	43.7481	37.0813	1537.1	55872.2	25.1428
2021-05-03 13:11:16	55.7505	24.8753	54.2361	1.54993	16.4728	44.1036	43.744	37.0851	1537.1	55877.3	25.1459
2021-05-03 13:11:17	55.7515	24.8745	54.2312	1.55702	16.6188	44.0987	43.7391	37.0864	1537.1	55879	25.1471
2021-05-03 13:11:17	55.7568	24.8745	54.2013	1.57248	16.6868	44.0688	43.7094	37.0904	1537.1	55884.3	25.15
2021-05-03 13:11:17	55.7603	24.875	54.1535	1.65958	16.5305	44.021	43.662	37.0927	1537.11	55887.4	25.1514
2021-05-03 13:11:17	55.7644	24.8756	54.0552	1.67032	16.6419	43.9227	43.5645	37.0953	1537.11	55890.9	25.1528
2021-05-03 13:11:17	55.7637	24.8788	53.9418	1.68735	16.6995	43.8093	43.4521	37.0922	1537.11	55886.7	25.1489
2021-05-03 13:11:17	55.7668	24.8809	53.8228	1.66545	16.767	43.6903	43.3341	37.0928	1537.12	55887.6	25.1483
2021-05-03 13:11:17	55.7679	24.8817	53.7337	1.61234	16.9274	43.6012	43.2456	37.0929	1537.12	55887.7	25.1477
2021-05-03 13:11:17	55.7678	24.8837	53.6261	1.65951	17.2291	43.4936	43.139	37.0914	1537.12	55885.6	25.1455
2021-05-03 13:11:18	55.773	24.8886	53.5132	1.6525	17.2273	43.3807	43.0269	37.0912	1537.13	55885.5	25.1433
2021-05-03 13:11:18	55.7881	24.8926	53.3853	1.61664	17.2273	43.2528	42.9001	37.0993	1537.14	55896.4	25.1477
2021-05-03 13:11:18	55.7926	24.9049	53.2781	1.58987	17.6086	43.1456	42.7938	37.0926	1537.16	55887.8	25.1384
2021-05-03 13:11:18	55.7913	24.9142	53.1636	1.60676	17.7309	43.0311	42.6802	37.0839	1537.17	55876.4	25.1285
2021-05-03 13:11:18	55.7991	24.9165	53.0483	1.61227	17.7269	42.9158	42.5658	37.088	1537.18	55881.9	25.1304
2021-05-03 13:11:18	55.8161	24.9301	52.9139	1.67547	17.979	42.7814	42.4326	37.0895	1537.21	55884.3	25.1268
2021-05-03 13:11:18	55.859	24.9571	52.8048	1.70482	18.2726	42.6723	42.3243	37.0996	1537.29	55898.4	25.1256
2021-05-03 13:11:18	55.868	24.9616	52.6776	1.79343	18.3239	42.5451	42.1981	37.1026	1537.3	55902.6	25.126
2021-05-03 13:11:19	55.8989	24.9742	52.5373	1.86121	18.6198	42.4048	42.059	37.1155	1537.34	55920.1	25.1313
2021-05-03 13:11:19	55.9226	25.0006	52.3798	1.83415	18.9105	42.2473	41.9028	37.1116	1537.4	55915.6	25.1195
2021-05-03 13:11:19	55.9226	25.0098	52.2365	1.77374	19.2682	42.104	41.7607	37.104	1537.41	55905.7	25.1104
2021-05-03 13:11:19	55.9281	25.0163	52.0875	1.76057	19.646	41.955	41.6129	37.1029	1537.42	55904.4	25.1069
2021-05-03 13:11:19	55.9408	25.0319	51.9237	1.73202	19.6108	41.7912	41.4504	37.0995	1537.45	55900.3	25.0988
2021-05-03 13:11:19	55.9915	25.0689	51.7537	1.71541	20.2771	41.6212	41.2817	37.1071	1537.55	55911.5	25.0925
2021-05-03 13:11:19	56.0197	25.1082	51.5918	1.7313	20.7339	41.4593	41.1213	37.096	1537.63	55897.7	25.0713
2021-05-03 13:11:19	56.0535	25.1361	51.4484	1.77861	20.9468	41.3159	40.979	37.0983	1537.69	55901.6	25.0638
2021-05-03 13:11:20	56.0586	25.1195	51.3024	1.78441	21.0979	41.1699	40.8342	37.1159	1537.67	55924.5	25.0816
2021-05-03 13:11:20	56.094	25.1332	51.1424	1.7809	21.538	41.0099	40.6755	37.1311	1537.72	55945.3	25.0882
2021-05-03 13:11:20	56.1514	25.2025	50.9774	1.78448	22.0825	40.8449	40.5118	37.1171	1537.86	55928.6	25.0555
2021-05-03 13:11:20	56.1809	25.2515	50.8099	1.81089	22.4529	40.6774	40.3457	37.0989	1537.96	55905.8	25.0259
2021-05-03 13:11:20	56.1776	25.251	50.6518	1.76322	22.8492	40.5193	40.1889	37.0969	1537.95	55903.1	25.0239
2021-05-03 13:11:20	56.1907	25.2529	50.4848	1.73896	22.9409	40.3523	40.0233	37.1052	1537.96	55914.1	25.0288
2021-05-03 13:11:20	56.2215	25.2898	50.3193	1.71949	23.1624	40.1868	39.8591	37.098	1538.04	55905.6	25.0113
2021-05-03 13:11:20	56.2457	25.3201	50.1614	1.74583	23.8828	40.0289	39.7025	37.0913	1538.1	55897.5	24.9962
2021-05-03 13:11:21	56.2478	25.3448	50.0254	1.761	23.5638	39.8929	39.5675	37.0727	1538.14	55873.4	24.9738
2021-05-03 13:11:21	56.2587	25.3502	49.9163	1.75485	23.4173	39.7838	39.4594	37.0764	1538.15	55878.4	24.9745
2021-05-03 13:11:21	56.269	25.3572	49.8013	1.77138	23.5846	39.6688	39.3453	37.0783	1538.17	55881.3	24.9733
2021-05-03 13:11:21	56.2809	25.355	49.6723	1.79643	23.9065	39.5398	39.2173	37.0891	1538.17	55895.5	24.9816
2021-05-03 13:11:21	56.2847	25.356	49.5491	1.82907	23.9117	39.4166	39.0952	37.0911	1538.18	55898.1	24.9822
2021-05-03 13:11:21	56.2817	25.363	49.4484	1.83587	24.1903	39.3159	38.9953	37.0831	1538.18	55887.7	24.9736
2021-05-03 13:11:21	56.2876	25.3671	49.3385	1.83408	24.2572	39.206	38.8862	37.0842	1538.19	55889.2	24.9727
2021-05-03 13:11:21	56.2923	25.3654	49.216	1.76057	24.3789	39.0835	38.7648	37.0891	1538.19	55895.7	24.9764
2021-05-03 13:11:22	56.301	25.3624	49.0687	1.76451	24.8992	38.9362	38.6186	37.0981	1538.19	55907.5	24.9835
2021-05-03 13:11:22	56.3017	25.3623	48.9441	1.79013	24.973	38.8116	38.4951	37.0988	1538.19	55908.4	24.9835
2021-05-03 13:11:22	56.299	25.3616	48.8191	1.77661	24.9852	38.6866	38.3712	37.0974	1538.18	55906.4	24.9821
2021-05-03 13:11:22	56.2994	25.3606	48.6827	1.7814	25.2626	38.5502	38.2358	37.0986	1538.18	55907.9	24.9828
2021-05-03 13:11:22	56.3091	25.3616	48.5365	1.77847	25.7195	38.404	38.0909	37.105	1538.19	55916.5	24.9867
2021-05-03 13:11:22	56.3147	25.3872	48.3918	1.81247	25.8308	38.2593	37.9473	37.0882	1538.23	55894.8	24.9654
2021-05-03 13:11:22	56.317	25.3924	48.2765	1.80502	26.1048	38.144	37.8329	37.0857	1538.23	55891.6	24.9615
2021-05-03 13:11:22	56.3143	25.394	48.1439	1.85477	26.9585	38.0114	37.7015	37.0825	1538.23	55887.2	24.9579
2021-05-03 13:11:23	56.3285	25.3998	48.011	1.89549	27.052	37.8785	37.5696	37.0883	1538.25	55895.2	24.96
2021-05-03 13:11:23	56.337	25.4109	47.881	1.94209	27.6974	37.7485	37.4406	37.0856	1538.27	55891.8	24.9539
2021-05-03 13:11:23	56.3351	25.412	47.7874	1.92104	27.7811	37.6549	37.3478	37.0833	1538.27	55888.8	24.9514
2021-05-03 13:11:23	56.3375	25.4086	47.7092	1.90694	28.0856	37.5767	37.2702	37.0879	1538.27	55894.8	24.9556
2021-05-03 13:11:23	56.3379	25.4094	47.6403	1.88361	28.3954	37.5078	37.2019	37.0877	1538.27	55894.4	24.9549
2021-05-03 13:11:23	56.337	25.4086	47.5783	1.86944	28.366	37.4458	37.1405	37.0876	1538.26	55894.2	24.9548
2021-05-03 13:11:23	56.3404	25.4075	47.549	1.95597	28.4404	37.4165	37.1114	37.091	1538.26	55898.8	24.9576
2021-05-03 13:11:23	56.3407	25.4088	47.5566	1.96392	28.4785	37.4241	37.1189	37.0902	1538.27	55897.7	24.9566
2021-05-03 13:11:24	56.3404	25.4104	47.5552	1.92498	28.1762	37.4227	37.1176	37.0887	1538.27	55895.8	24.955
2021-05-03 13:11:24	56.3399	25.4109	47.5747	1.91145	28.2656	37.4422	37.1369	37.0879	1538.27	55894.7	24.9543
2021-05-03 13:11:24	56.3411	25.4103	47.6097	1.87581	27.488	37.4772	37.1716	37.0893	1538.27	55896.6	24.9557
2021-05-03 13:11:24	56.3417	25.41	47.6409	1.82363	27.5769	37.5084	37.2026	37.0899	1538.27	55897.4	24.9564
2021-05-03 13:11:24	56.3416	25.4108	47.633	1.78455	27.7355	37.5005	37.1947	37.0891	1538.27	55896.4	24.9555
2021-05-03 13:11:24	56.3409	25.4106	47.5847	1.75979	27.345	37.4522	37.1467	37.0888	1538.27	55896	24.9552
2021-05-03 13:11:24	56.3424	25.4105	47.5083	1.81375	27.105	37.3758	37.071	37.09	1538.27	55897.6	24.9558
2021-05-03 13:11:24	56.3425	25.4107	47.4358	1.85097	27.1073	37.3033	36.9991	37.09	1538.27	55897.5	24.9554
2021-05-03 13:11:25	56.3424	25.4107	47.342	1.86579	27.266	37.2095	36.9061	37.0899	1538.27	55897.4	24.9549
2021-05-03 13:11:25	56.3343	25.4112	47.2302	1.89012	27.9703	37.0977	36.7952	37.0836	1538.26	55888.9	24.9495
2021-05-03 13:11:25	56.3417	25.4112	47.0849	1.8655	27.8791	36.9524	36.6511	37.0891	1538.26	55896.1	24.953
2021-05-03 13:11:25	56.3424	25.4117	46.935	1.83544	28.3146	36.8025	36.5024	37.0893	1538.26	55896.4	24.9524
2021-05-03 13:11:25	56.3432	25.411	46.778	1.82141	28.6625	36.6455	36.3467	37.0905	1538.26	55897.8	24.9528
2021-05-03 13:11:25	56.344	25.4107	46.5972	1.83651	29.6321	36.4647	36.1674	37.0914	1538.26	55899.1	24.9529
2021-05-03 13:11:25	56.3555	25.4257	46.4142	1.83673	30.6399	36.2817	35.9859	37.0878	1538.28	55894.6	24.9447
2021-05-03 13:11:25	56.3718	25.4394	46.2128	1.84611	31.5316	36.0803	35.786	37.0887	1538.31	55896.2	24.9403
2021-05-03 13:11:26	56.3925	25.44	46.0159	1.84618	32.6086	35.8834	35.5907	37.1036	1538.33	55916	24.9505
2021-05-03 13:11:26	56.4039	25.4835	45.85	1.83644	33.2881	35.7175	35.4262	37.0766	1538.4	55881.3	24.9159
2021-05-03 13:11:26	56.4281	25.4986	45.6567	1.84646	33.8551	35.5242	35.2345	37.0823	1538.44	55889.3	24.9146
2021-05-03 13:11:26	56.4555	25.5071	45.4502	1.85627	34.6235	35.3177	35.0297	37.0957	1538.47	55907.4	24.9212
2021-05-03 13:11:26	56.4809	25.523	45.2661	1.82657	35.4512	35.1336	34.8471	37.1017	1538.51	55915.8	24.92
2021-05-03 13:11:26	56.4851	25.5254	45.0783	1.8864	35.9802	34.9458	34.6608	37.1028	1538.51	55917.4	24.9193
2021-05-03 13:11:26	56.4895	25.527	44.9149	2.23762	36.6193	34.7824	34.4988	37.1049	1538.52	55920.1	24.9197
2021-05-03 13:11:26	56.4887	25.5369	44.7631	2.18079	36.7935	34.6306	34.3482	37.0963	1538.53	55908.8	24.9094
2021-05-03 13:11:27	56.4902	25.5397	44.6164	2.07536	36.9556	34.4839	34.2027	37.0951	1538.53	55907.3	24.9071
2021-05-03 13:11:27	56.504	25.5433	44.4604	1.98152	37.4344	34.3279	34.048	37.1024	1538.55	55917.1	24.9108
2021-05-03 13:11:27	56.5078	25.5522	44.3246	1.95876	37.5122	34.1921	33.9133	37.0981	1538.56	55911.6	24.9042
2021-05-03 13:11:27	56.506	25.5546	44.2183	1.96485	37.8976	34.0858	33.8078	37.0948	1538.56	55907.2	24.9005
2021-05-03 13:11:27	56.5127	25.5563	44.1327	1.91525	37.8837	34.0002	33.7229	37.0984	1538.57	55912	24.9023
2021-05-03 13:11:27	56.5134	25.5549	44.0371	1.86572	38.4167	33.9046	33.6281	37.1001	1538.56	55914.2	24.9036
2021-05-03 13:11:27	56.5207	25.5542	43.942	1.90673	38.5938	33.8095	33.5338	37.1061	1538.57	55922.2	24.908
2021-05-03 13:11:27	56.5224	25.5547	43.8545	1.94874	39.0639	33.722	33.447	37.107	1538.57	55923.3	24.9081
2021-05-03 13:11:28	56.5199	25.5566	43.8104	1.97544	38.7547	33.6779	33.4033	37.1036	1538.57	55918.9	24.9048
2021-05-03 13:11:28	56.5232	25.5578	43.7712	2.01681	38.8291	33.6387	33.3644	37.1051	1538.57	55920.9	24.9054
2021-05-03 13:11:28	56.5267	25.5565	43.718	1.99885	39.0956	33.5855	33.3116	37.1088	1538.57	55925.7	24.9083
2021-05-03 13:11:28	56.5416	25.5639	43.6413	1.91811	38.9514	33.5088	33.2355	37.1138	1538.59	55932.6	24.9094
2021-05-03 13:11:28	56.5418	25.5754	43.545	1.84983	39.1874	33.4125	33.14	37.1045	1538.61	55920.6	24.8984
2021-05-03 13:11:28	56.5408	25.5777	43.4695	1.8844	39.575	33.337	33.0651	37.102	1538.61	55917.3	24.8955
2021-05-03 13:11:28	56.5408	25.5777	43.3782	1.89134	39.6183	33.2457	32.9746	37.1021	1538.61	55917.3	24.8952
2021-05-03 13:11:28	56.5421	25.5778	43.2674	1.87746	40.2712	33.1349	32.8647	37.103	1538.61	55918.4	24.8953
2021-05-03 13:11:29	56.5435	25.5731	43.1324	1.83086	41.0442	32.9999	32.7308	37.1079	1538.6	55924.8	24.9
2021-05-03 13:11:29	56.5438	25.5712	42.993	1.90473	41.8737	32.8605	32.5925	37.1096	1538.59	55927	24.9012
2021-05-03 13:11:29	56.5442	25.5712	42.8742	1.93865	42.6414	32.7417	32.4747	37.11	1538.59	55927.5	24.901
2021-05-03 13:11:29	56.543	25.5714	42.7503	1.92756	42.8681	32.6178	32.3519	37.109	1538.59	55926	24.8997
2021-05-03 13:11:29	56.5456	25.5726	42.6169	1.91274	43.6019	32.4844	32.2195	37.11	1538.59	55927.3	24.8994
2021-05-03 13:11:29	56.5494	25.5754	42.4807	1.90659	44.3927	32.3482	32.0845	37.1106	1538.6	55928.2	24.8985
2021-05-03 13:11:29	56.5517	25.5809	42.3421	1.86207	44.9107	32.2096	31.9469	37.1079	1538.6	55924.7	24.8941
2021-05-03 13:11:29	56.5508	25.5804	42.2058	1.83036	45.84	32.0733	31.8118	37.1076	1538.6	55924.3	24.8935
2021-05-03 13:11:30	56.5555	25.5796	42.0768	1.8348	46.1405	31.9443	31.6838	37.1118	1538.6	55929.8	24.8963
2021-05-03 13:11:30	56.5594	25.5834	41.9326	1.86429	46.4266	31.8001	31.5408	37.1116	1538.61	55929.6	24.8944
2021-05-03 13:11:30	56.5652	25.586	41.7751	1.85126	46.9636	31.6426	31.3846	37.1139	1538.61	55932.6	24.8946
2021-05-03 13:11:30	56.5676	25.5884	41.625	1.86099	46.9636	31.4925	31.2357	37.1138	1538.62	55932.5	24.8931
2021-05-03 13:11:30	56.5664	25.5888	41.4954	1.84582	46.9815	31.3629	31.1071	37.1125	1538.61	55930.8	24.8915
2021-05-03 13:11:30	56.5666	25.5908	41.416	1.82564	46.9608	31.2835	31.0284	37.1111	1538.62	55928.9	24.8895
2021-05-03 13:11:30	56.5689	25.5956	41.3437	1.84339	46.666	31.2112	30.9566	37.1089	1538.62	55926.2	24.8861
2021-05-03 13:11:30	56.5712	25.5968	41.278	1.84317	46.2461	31.1455	30.8915	37.1096	1538.63	55927.1	24.8859
2021-05-03 13:11:31	56.5714	25.5999	41.2074	1.86973	46.3585	31.0749	30.8215	37.1073	1538.63	55924.1	24.8829
2021-05-03 13:11:31	56.5723	25.6004	41.1477	1.99684	46.3845	31.0152	30.7623	37.1075	1538.63	55924.4	24.8826
2021-05-03 13:11:31	56.5753	25.6038	41.1201	2.04551	46.0672	30.9876	30.7349	37.107	1538.64	55923.8	24.8811
2021-05-03 13:11:31	56.5788	25.6004	41.1426	2.0579	45.709	31.0101	30.7573	37.1124	1538.63	55930.8	24.8863
2021-05-03 13:11:31	56.5799	25.6021	41.167	2.00586	45.5181	31.0345	30.7814	37.1118	1538.64	55930.1	24.8854
2021-05-03 13:11:31	56.5796	25.6021	41.1604	1.93922	45.2943	31.0279	30.7749	37.1115	1538.64	55929.8	24.8852
2021-05-03 13:11:31	56.5828	25.6018	41.1453	1.91074	45.4916	31.0128	30.7599	37.1142	1538.64	55933.3	24.8872
2021-05-03 13:11:31	56.5829	25.6011	41.1088	1.92899	45.6675	30.9763	30.7237	37.1149	1538.64	55934.2	24.8878
2021-05-03 13:11:32	56.584	25.6017	41.0827	1.94116	46.2143	30.9502	30.6978	37.1153	1538.64	55934.7	24.8878
2021-05-03 13:11:32	56.5834	25.6039	41.075	2.00106	46.925	30.9425	30.6902	37.1129	1538.64	55931.7	24.8853
2021-05-03 13:11:32	56.5825	25.6037	41.0512	1.97587	47.338	30.9187	30.6665	37.1125	1538.64	55931.1	24.885
2021-05-03 13:11:32	56.5858	25.6036	41.0024	1.91181	47.6201	30.8699	30.6182	37.115	1538.64	55934.4	24.8867
2021-05-03 13:11:32	56.5857	25.6037	40.9317	1.90465	48.2465	30.7992	30.5481	37.1149	1538.64	55934.2	24.8862
2021-05-03 13:11:32	56.5838	25.6026	40.8606	1.94517	48.7968	30.7281	30.4775	37.1144	1538.64	55933.4	24.8859
2021-05-03 13:11:32	56.584	25.6012	40.8216	1.92276	49.4198	30.6891	30.4388	37.1157	1538.63	55935.2	24.8872
2021-05-03 13:11:32	56.5836	25.6036	40.7676	1.89943	49.2196	30.6351	30.3853	37.1134	1538.64	55932.2	24.8845
2021-05-03 13:11:33	56.5864	25.6054	40.707	1.88318	48.4017	30.5745	30.3252	37.1141	1538.64	55933.1	24.8841
2021-05-03 13:11:33	56.5885	25.6044	40.6366	1.8839	48.6088	30.5041	30.2553	37.1165	1538.64	55936.2	24.886
2021-05-03 13:11:33	56.5869	25.6057	40.5718	1.87223	48.6457	30.4393	30.1911	37.1142	1538.64	55933.2	24.8836
2021-05-03 13:11:33	56.5867	25.606	40.5072	1.87831	48.3336	30.3747	30.127	37.1139	1538.64	55932.8	24.883
2021-05-03 13:11:33	56.5876	25.6063	40.4337	1.8761	47.462	30.3012	30.0541	37.1143	1538.64	55933.3	24.8828
2021-05-03 13:11:33	56.5886	25.6056	40.3574	1.85949	47.1759	30.2249	29.9785	37.1156	1538.64	55935	24.8837
2021-05-03 13:11:33	56.5887	25.6059	40.284	1.86235	46.914	30.1515	29.9056	37.1155	1538.64	55934.8	24.8832
2021-05-03 13:11:33	56.5888	25.6059	40.2146	1.87481	46.9527	30.0821	29.8368	37.1156	1538.64	55934.9	24.883
2021-05-03 13:11:34	56.5892	25.6061	40.1187	1.88941	46.989	29.9862	29.7417	37.1158	1538.63	55935.1	24.8826
2021-05-03 13:11:34	56.5895	25.6058	39.9527	1.88053	47.7954	29.8202	29.577	37.1163	1538.63	55935.7	24.8824
2021-05-03 13:11:34	56.5937	25.6067	39.7419	1.85047	49.5998	29.6094	29.368	37.1187	1538.63	55938.9	24.8831
2021-05-03 13:11:34	56.5976	25.6092	39.5125	1.84217	52.0005	29.38	29.1404	37.1197	1538.64	55940.2	24.8821
2021-05-03 13:11:34	56.6006	25.6141	39.3068	1.84432	53.19	29.1743	28.9364	37.118	1538.64	55937.9	24.8784
2021-05-03 13:11:34	56.6011	25.6185	39.1225	1.83752	54.1389	28.99	28.7536	37.1148	1538.65	55933.8	24.8738
2021-05-03 13:11:34	56.6026	25.6178	38.982	1.78885	55.1622	28.8495	28.6143	37.1165	1538.64	55936	24.8747
2021-05-03 13:11:34	56.6038	25.6177	38.808	1.76966	55.9795	28.6755	28.4417	37.1175	1538.64	55937.2	24.8747
2021-05-03 13:11:35	56.604	25.6175	38.6284	1.78276	58.0429	28.4959	28.2635	37.1179	1538.64	55937.7	24.8743
2021-05-03 13:11:35	56.6045	25.6169	38.4748	1.80416	59.8495	28.3423	28.1111	37.1188	1538.64	55938.8	24.8746
2021-05-03 13:11:35	56.6043	25.6178	38.3371	1.83995	60.7505	28.2046	27.9746	37.118	1538.63	55937.6	24.873
2021-05-03 13:11:35	56.604	25.6184	38.2375	1.85155	61.6169	28.105	27.8758	37.1173	1538.63	55936.7	24.8719
2021-05-03 13:11:35	56.6043	25.619	38.1609	1.85677	62.4418	28.0284	27.7998	37.117	1538.63	55936.4	24.8712
2021-05-03 13:11:35	56.6053	25.6188	38.0929	1.87381	63.1253	27.9604	27.7324	37.118	1538.63	55937.6	24.8717
2021-05-03 13:11:35	56.604	25.6186	38.0268	1.86908	63.7206	27.8943	27.6668	37.1172	1538.63	55936.5	24.8709
2021-05-03 13:11:35	56.6049	25.6186	37.9809	1.87323	64.084	27.8484	27.6213	37.1179	1538.63	55937.4	24.8712
2021-05-03 13:11:36	56.6039	25.6184	37.9684	1.90208	63.5753	27.8359	27.6089	37.1173	1538.63	55936.6	24.8708
2021-05-03 13:11:36	56.6057	25.6187	37.9785	1.89256	62.5525	27.846	27.619	37.1184	1538.63	55938.1	24.8716
2021-05-03 13:11:36	56.6053	25.6186	37.9641	1.85205	61.1751	27.8316	27.6046	37.1182	1538.63	55937.8	24.8714
2021-05-03 13:11:36	56.6048	25.6187	37.9498	1.81812	59.902	27.8173	27.5905	37.1178	1538.63	55937.2	24.871
2021-05-03 13:11:36	56.6045	25.6181	37.9334	1.80445	59.1567	27.8009	27.5741	37.118	1538.63	55937.6	24.8713
2021-05-03 13:11:36	56.6042	25.6214	37.9203	1.81934	58.9289	27.7878	27.5612	37.1151	1538.63	55933.8	24.868
2021-05-03 13:11:36	56.6096	25.62	37.8936	1.79801	58.8885	27.7611	27.5347	37.1203	1538.63	55940.6	24.8722
2021-05-03 13:11:36	56.6187	25.629	37.8314	1.77296	58.8822	27.6989	27.473	37.1197	1538.65	55940.1	24.8687
2021-05-03 13:11:37	56.6176	25.6303	37.7704	1.82199	59.373	27.6379	27.4125	37.1178	1538.65	55937.6	24.8666
2021-05-03 13:11:37	56.6176	25.6339	37.7323	1.87846	59.9585	27.5998	27.3747	37.1148	1538.66	55933.7	24.863
2021-05-03 13:11:37	56.6166	25.6342	37.6866	1.95261	60.2971	27.5541	27.3295	37.114	1538.66	55932.5	24.8621
2021-05-03 13:11:37	56.6199	25.6356	37.6258	1.93157	60.5919	27.4933	27.2691	37.1152	1538.66	55934.2	24.8623
2021-05-03 13:11:37	56.6197	25.6329	37.5461	1.86056	61.7634	27.4136	27.19	37.1173	1538.66	55937	24.8645
2021-05-03 13:11:37	56.6208	25.6351	37.4649	1.86157	63.3405	27.3324	27.1095	37.1164	1538.66	55935.8	24.8627
2021-05-03 13:11:37	56.6199	25.6351	37.3908	1.87595	64.4117	27.2583	27.036	37.1157	1538.66	55934.8	24.8619
2021-05-03 13:11:37	56.6172	25.6343	37.2788	1.88239	65.3779	27.1463	26.9249	37.1144	1538.65	55933	24.8607
2021-05-03 13:11:38	56.6179	25.6303	37.1394	1.89377	67.3852	27.0069	26.7866	37.1182	1538.64	55937.9	24.8642
2021-05-03 13:11:38	56.6171	25.6272	36.9857	1.8864	69.215	26.8532	26.6342	37.1203	1538.64	55940.4	24.866
2021-05-03 13:11:38	56.6177	25.6264	36.8513	1.83408	69.8668	26.7188	26.5009	37.1214	1538.63	55941.8	24.8665
2021-05-03 13:11:38	56.6164	25.6242	36.7539	1.85033	70.0312	26.6214	26.4044	37.1223	1538.63	55942.9	24.8675
2021-05-03 13:11:38	56.6149	25.6239	36.6461	1.88833	69.5968	26.5136	26.2974	37.1214	1538.62	55941.7	24.8665
2021-05-03 13:11:38	56.6118	25.6237	36.5192	1.8771	69.5524	26.3867	26.1715	37.1193	1538.62	55938.8	24.8644
2021-05-03 13:11:38	56.6089	25.6219	36.3805	1.87381	70.3352	26.248	26.034	37.1187	1538.61	55937.9	24.8639
2021-05-03 13:11:38	56.6096	25.6209	36.2608	1.86207	70.4851	26.1283	25.9153	37.1201	1538.61	55939.6	24.8647
2021-05-03 13:11:39	56.6084	25.6223	36.1663	1.85598	70.679	26.0338	25.8215	37.1181	1538.61	55937	24.8624
2021-05-03 13:11:39	56.6091	25.6211	36.0487	1.85577	70.8745	25.9162	25.7049	37.1196	1538.61	55938.9	24.8634
2021-05-03 13:11:39	56.6019	25.6202	35.9107	1.84124	71.6959	25.7782	25.568	37.115	1538.6	55932.7	24.8597
2021-05-03 13:11:39	56.5974	25.6118	35.761	1.86786	72.8703	25.6285	25.4195	37.1187	1538.58	55937.2	24.8644
2021-05-03 13:11:39	56.598	25.6105	35.6296	1.84267	72.8934	25.4971	25.2892	37.1201	1538.57	55939.1	24.8653
2021-05-03 13:11:39	56.5981	25.6096	35.5325	1.81154	73.3583	25.4	25.1929	37.121	1538.57	55940.2	24.8659
2021-05-03 13:11:39	56.5909	25.6066	35.4544	1.83379	73.0284	25.3219	25.1154	37.1181	1538.56	55936.2	24.8643
2021-05-03 13:11:39	56.5905	25.6049	35.3717	1.8101	72.9551	25.2392	25.0334	37.1193	1538.56	55937.7	24.8653
2021-05-03 13:11:40	56.5873	25.6068	35.2729	1.77933	73.7183	25.1404	24.9354	37.1154	1538.55	55932.5	24.8613
2021-05-03 13:11:40	56.5863	25.6078	35.1843	1.80423	74.3188	25.0518	24.8475	37.1139	1538.55	55930.5	24.8595
2021-05-03 13:11:40	56.588	25.6095	35.1335	1.88383	74.6008	25.001	24.7971	37.1137	1538.56	55930.3	24.8586
2021-05-03 13:11:40	56.5872	25.6099	35.0519	1.91725	76.1018	24.9194	24.7162	37.1129	1538.56	55929.1	24.8575
2021-05-03 13:11:40	56.5898	25.6111	34.9536	1.92069	77.8732	24.8211	24.6186	37.1138	1538.56	55930.3	24.8574
2021-05-03 13:11:40	56.5907	25.612	34.8246	1.88111	80.1004	24.6921	24.4907	37.1138	1538.56	55930.4	24.8566
2021-05-03 13:11:40	56.5906	25.6127	34.7055	1.8237	81.9099	24.573	24.3726	37.1132	1538.56	55929.5	24.8554
2021-05-03 13:11:40	56.5911	25.6135	34.6048	1.83587	82.2179	24.4723	24.2728	37.1129	1538.56	55929.1	24.8545
2021-05-03 13:11:41	56.5919	25.6153	34.4811	1.81232	81.9976	24.3486	24.15	37.1121	1538.56	55928	24.8528
2021-05-03 13:11:41	56.5969	25.6153	34.3292	1.77067	82.4873	24.1967	23.9994	37.1159	1538.56	55933	24.8551
2021-05-03 13:11:41	56.602	25.6163	34.1639	1.74196	83.4991	24.0314	23.8354	37.1189	1538.56	55936.9	24.8563
2021-05-03 13:11:41	56.6036	25.6186	34.0128	1.73123	84.5229	23.8803	23.6856	37.1182	1538.56	55936.1	24.8544
2021-05-03 13:11:41	56.6025	25.6208	33.8838	1.71026	83.8498	23.7513	23.5577	37.1157	1538.56	55932.7	24.8512
2021-05-03 13:11:41	56.6026	25.6226	33.747	1.72443	84.5339	23.6145	23.422	37.1143	1538.56	55930.9	24.849
2021-05-03 13:11:41	56.6093	25.624	33.5779	1.76014	86.543	23.4454	23.2542	37.1183	1538.57	55936.2	24.8509
2021-05-03 13:11:41	56.6102	25.6269	33.4076	1.76601	89.3758	23.2751	23.0853	37.1166	1538.57	55933.9	24.848
2021-05-03 13:11:42	56.6095	25.6264	33.2547	1.74225	90.6651	23.1222	22.9336	37.1165	1538.57	55933.7	24.8474
2021-05-03 13:11:42	56.6101	25.6252	33.1318	1.75027	91.3186	22.9993	22.8118	37.118	1538.56	55935.6	24.8484
2021-05-03 13:11:42	56.6088	25.623	33.0124	1.75206	92.7734	22.8799	22.6933	37.1189	1538.56	55936.7	24.8492
2021-05-03 13:11:42	56.6084	25.6188	32.8912	1.71276	94.3718	22.7587	22.5731	37.122	1538.55	55940.6	24.8523
2021-05-03 13:11:42	56.6082	25.621	32.7671	1.70496	96.3359	22.6346	22.45	37.1202	1538.55	55938.2	24.8498
2021-05-03 13:11:42	56.6053	25.6261	32.6719	1.74919	96.8049	22.5394	22.3556	37.1138	1538.55	55929.8	24.8429
2021-05-03 13:11:42	56.607	25.6284	32.6293	1.76079	96.3757	22.4968	22.3134	37.1132	1538.56	55929.1	24.8416
2021-05-03 13:11:42	56.6116	25.6286	32.5922	1.83136	95.9811	22.4597	22.2765	37.1164	1538.56	55933.4	24.8438
2021-05-03 13:11:43	56.6105	25.6294	32.5575	1.83895	94.7242	22.425	22.2421	37.1151	1538.56	55931.6	24.8424
2021-05-03 13:11:43	56.611	25.6304	32.5373	1.8023	93.6127	22.4048	22.2221	37.1146	1538.56	55931	24.8417
2021-05-03 13:11:43	56.6132	25.6341	32.5401	1.77997	92.7988	22.4076	22.2249	37.1132	1538.57	55929.3	24.8395
2021-05-03 13:11:43	56.6202	25.6324	32.5847	1.74325	92.6199	22.4522	22.2691	37.1197	1538.57	55937.9	24.8451
2021-05-03 13:11:43	56.6209	25.6333	32.584	1.69902	91.5349	22.4515	22.2684	37.1195	1538.58	55937.6	24.8446
2021-05-03 13:11:43	56.622	25.6307	32.5642	1.7162	90.3801	22.4317	22.2488	37.1224	1538.57	55941.5	24.8476
2021-05-03 13:11:43	56.6243	25.6335	32.5094	1.69945	90.3449	22.3769	22.1944	37.1219	1538.58	55940.8	24.8461
2021-05-03 13:11:43	56.6239	25.6387	32.4416	1.69881	90.4557	22.3091	22.1271	37.1174	1538.58	55935	24.8408
2021-05-03 13:11:44	56.6223	25.6381	32.3907	1.75263	91.5517	22.2582	22.0767	37.1167	1538.58	55934	24.8402
2021-05-03 13:11:44	56.6218	25.6392	32.3017	1.74511	91.3267	22.1692	21.9884	37.1155	1538.58	55932.4	24.8386
2021-05-03 13:11:44	56.6251	25.6384	32.1925	1.72278	92.2133	22.06	21.8801	37.1187	1538.58	55936.5	24.8408
2021-05-03 13:11:44	56.6296	25.645	32.0586	1.71312	93.7453	21.9261	21.7473	37.1166	1538.59	55933.9	24.8365
2021-05-03 13:11:44	56.631	25.6421	31.9375	1.7021	95.0744	21.805	21.6272	37.1201	1538.59	55938.4	24.8396
2021-05-03 13:11:44	56.6324	25.6447	31.8086	1.74418	95.9402	21.6761	21.4993	37.119	1538.59	55937.1	24.8374
2021-05-03 13:11:44	56.6321	25.6446	31.6409	1.76437	97.1613	21.5084	21.333	37.1189	1538.59	55936.8	24.8366
2021-05-03 13:11:44	56.6377	25.6465	31.4612	1.7401	99.2674	21.3287	21.1548	37.1216	1538.59	55940.4	24.8373
2021-05-03 13:11:45	56.634	25.6495	31.2952	1.69587	102.109	21.1627	20.9901	37.1165	1538.59	55933.6	24.8318
2021-05-03 13:11:45	56.6376	25.6503	31.1482	1.6759	103.729	21.0157	20.8443	37.1185	1538.59	55936.3	24.8324
2021-05-03 13:11:45	56.641	25.651	31.0151	1.68048	104.877	20.8826	20.7123	37.1205	1538.59	55938.8	24.8331
2021-05-03 13:11:45	56.6412	25.652	30.8465	1.73989	105.551	20.714	20.5451	37.1199	1538.59	55938	24.8316
2021-05-03 13:11:45	56.6434	25.6544	30.6712	1.7605	108.464	20.5387	20.3712	37.1196	1538.59	55937.7	24.8299
2021-05-03 13:11:45	56.6451	25.6547	30.5085	1.75857	111.17	20.376	20.2099	37.1207	1538.59	55939.1	24.83
2021-05-03 13:11:45	56.6455	25.6544	30.3777	1.72894	112.66	20.2452	20.0801	37.1212	1538.59	55939.7	24.8299
2021-05-03 13:11:45	56.6463	25.6559	30.2826	1.70682	112.133	20.1501	19.9858	37.1206	1538.59	55938.9	24.8286
2021-05-03 13:11:46	56.6451	25.6575	30.1595	1.69473	111.813	20.027	19.8637	37.1185	1538.59	55936	24.8259
2021-05-03 13:11:46	56.653	25.6584	30.0217	1.71877	112.544	19.8892	19.727	37.1237	1538.6	55942.9	24.829
2021-05-03 13:11:46	56.654	25.661	29.8944	1.77374	113.572	19.7619	19.6007	37.1223	1538.6	55941.1	24.8266
2021-05-03 13:11:46	56.641	25.665	29.8111	1.79529	114.482	19.6786	19.5181	37.1094	1538.59	55924	24.8152
2021-05-03 13:11:46	56.6572	25.6679	29.7215	1.82449	115.73	19.589	19.4292	37.1191	1538.61	55937	24.8213
2021-05-03 13:11:46	56.6648	25.67	29.6065	1.8018	116.464	19.474	19.3152	37.1231	1538.62	55942.4	24.8231
2021-05-03 13:11:46	56.6629	25.6721	29.468	1.77482	119.835	19.3355	19.1778	37.12	1538.62	55938.3	24.8196
2021-05-03 13:11:46	56.6603	25.6703	29.34	1.71656	123.894	19.2075	19.0509	37.1196	1538.61	55937.5	24.8192
2021-05-03 13:11:47	56.6625	25.6706	29.2554	1.66975	127.75	19.1229	18.967	37.121	1538.61	55939.4	24.8199
2021-05-03 13:11:47	56.6635	25.669	29.1356	1.68929	129.462	19.0031	18.8481	37.1231	1538.61	55942.2	24.8215
2021-05-03 13:11:47	56.6963	25.6694	28.9937	1.70997	130.208	18.8612	18.7074	37.1471	1538.63	55974.1	24.8388
2021-05-03 13:11:47	56.7494	25.7203	28.8535	1.73438	131.413	18.721	18.5684	37.1448	1538.74	55972.8	24.8206
2021-05-03 13:11:47	56.7394	25.7277	28.7301	1.70646	130.513	18.5976	18.4459	37.1314	1538.75	55955	24.8076
2021-05-03 13:11:47	56.7237	25.743	28.6263	1.69322	129.767	18.4938	18.343	37.1074	1538.75	55923.5	24.7843
2021-05-03 13:11:47	56.7433	25.7537	28.4775	1.69974	128.965	18.345	18.1954	37.1132	1538.78	55931.5	24.7847
2021-05-03 13:11:47	56.7956	25.7641	28.3067	1.71799	127.475	18.1742	18.026	37.1435	1538.84	55972.2	24.8035
2021-05-03 13:11:48	56.8043	25.7766	28.1453	1.69909	125.626	18.0128	17.8659	37.1396	1538.86	55967.4	24.796
2021-05-03 13:11:48	56.8043	25.7876	28.0013	1.68392	125.329	17.8688	17.7231	37.1309	1538.87	55956	24.7854
2021-05-03 13:11:48	56.8154	25.7961	27.9106	1.68034	124.523	17.7781	17.6331	37.132	1538.89	55957.9	24.7832
2021-05-03 13:11:48	56.8269	25.8045	27.8016	1.6958	127.1	17.6691	17.525	37.1338	1538.91	55960.4	24.7814
2021-05-03 13:11:48	56.8559	25.8178	27.6804	1.69501	132.19	17.5479	17.4048	37.1444	1538.95	55974.9	24.7847
2021-05-03 13:11:48	56.8633	25.8194	27.5487	1.72228	137.707	17.4162	17.2742	37.1486	1538.96	55980.6	24.7869
2021-05-03 13:11:48	56.8617	25.8259	27.4445	1.77625	140.702	17.312	17.1708	37.1421	1538.97	55972.1	24.7794
2021-05-03 13:11:48	56.8645	25.8241	27.3951	1.79235	142.189	17.2626	17.1218	37.1457	1538.96	55976.8	24.7825
2021-05-03 13:11:49	56.8696	25.822	27.3293	1.77095	143.222	17.1968	17.0566	37.1512	1538.96	55984.1	24.7871
2021-05-03 13:11:49	56.8666	25.8231	27.2383	1.71806	145.836	17.1058	16.9664	37.1482	1538.96	55980	24.784
2021-05-03 13:11:49	56.8605	25.8175	27.1297	1.72135	146.387	16.9972	16.8586	37.1482	1538.95	55979.8	24.7854
2021-05-03 13:11:49	56.8602	25.8109	27.0322	1.72829	150.396	16.8997	16.7619	37.1534	1538.94	55986.4	24.7909
2021-05-03 13:11:49	56.8608	25.8128	26.982	1.76022	149.011	16.8495	16.7121	37.1523	1538.94	55985.1	24.7893
2021-05-03 13:11:49	56.8609	25.8134	26.8929	1.76021	149.011	16.7604	16.6237	37.1519	1538.94	55984.4	24.7884
2021-05-03 13:11:49	56.8609	25.8134	26.8929	1.76021	149.011	16.7604	16.6237	37.1519	1538.94	55984.4	24.7884
2021-05-03 13:11:49	56.8596	25.8134	26.8929	1.75714	145.645	16.7604	16.6237	37.1509	1538.94	55983.2	24.7877
2021-05-03 13:11:50	56.8677	25.8267	26.5128	1.722	152.8	16.3803	16.2467	37.1462	1538.96	55977.2	24.7783
2021-05-03 13:11:50	56.8668	25.8241	26.4621	1.72615	152.567	16.3296	16.1965	37.1477	1538.95	55979	24.78
2021-05-03 13:11:50	56.8705	25.8291	26.3342	1.70797	155.173	16.2017	16.0696	37.1463	1538.96	55977.4	24.7769
2021-05-03 13:11:50	56.8996	25.8322	26.1727	1.72973	164.188	16.0402	15.9094	37.1653	1538.98	56002.8	24.7896
2021-05-03 13:11:50	56.9455	25.8701	26.0041	1.72393	175.778	15.8716	15.7422	37.1684	1539.07	56008.1	24.7793
2021-05-03 13:11:50	56.9437	25.8747	25.852	1.77045	178.656	15.7195	15.5913	37.1633	1539.08	56001.4	24.7734
2021-05-03 13:11:50	56.9484	25.8958	25.7341	1.75678	182.079	15.6016	15.4743	37.1497	1539.11	55983.9	24.7559
2021-05-03 13:11:50	56.9787	25.9054	25.6104	1.70861	182.339	15.4779	15.3517	37.1643	1539.14	56003.7	24.7634
2021-05-03 13:11:51	57.0192	25.9326	25.4696	1.66996	179.492	15.3371	15.2121	37.172	1539.21	56014.8	24.7601
2021-05-03 13:11:51	57.0403	25.9477	25.3324	1.65357	179.019	15.1999	15.076	37.1752	1539.25	56019.5	24.7572
2021-05-03 13:11:51	57.0373	25.9716	25.2106	1.62358	173.498	15.0781	14.9551	37.1537	1539.28	55991.6	24.7329
2021-05-03 13:11:51	57.0493	25.9752	25.1321	1.61771	165.551	14.9996	14.8773	37.1596	1539.29	55999.6	24.7359
2021-05-03 13:11:51	57.0664	25.9762	25.1036	1.70403	160.822	14.9711	14.849	37.1713	1539.31	56015.3	24.7443
2021-05-03 13:11:51	57.0726	25.9754	25.0241	1.67211	157.318	14.8916	14.7701	37.1766	1539.31	56022.3	24.7482
2021-05-03 13:11:51	57.0902	25.9778	24.9553	1.60547	155.669	14.8228	14.7019	37.1876	1539.33	56037	24.7555
2021-05-03 13:11:51	57.1012	25.9809	24.8778	1.59015	158.15	14.7453	14.625	37.1932	1539.34	56044.6	24.7584
2021-05-03 13:11:52	57.0941	25.9979	24.8279	1.55251	163.831	14.6954	14.5756	37.1742	1539.36	56019.7	24.7385
2021-05-03 13:11:52	57.0924	26.0089	24.8319	1.54227	161.55	14.6994	14.5795	37.164	1539.37	56006.5	24.7274
2021-05-03 13:11:52	57.1061	26.0061	24.7934	1.56324	160.371	14.6609	14.5413	37.1764	1539.38	56022.9	24.7374
2021-05-03 13:11:52	57.123	26.006	24.7495	1.57061	161.977	14.617	14.4978	37.1889	1539.39	56039.6	24.7467
2021-05-03 13:11:52	57.1277	26.0105	24.6785	1.58765	169.405	14.546	14.4274	37.1886	1539.4	56039.4	24.7448
2021-05-03 13:11:52	57.1268	26.0145	24.618	1.55258	175.439	14.4855	14.3674	37.1848	1539.4	56034.3	24.7403
2021-05-03 13:11:52	57.1256	26.0158	24.5949	1.52989	189.882	14.4624	14.3445	37.1828	1539.4	56031.8	24.7384
2021-05-03 13:11:52	57.1253	26.0141	24.5313	1.59939	204.164	14.3988	14.2814	37.184	1539.4	56033.3	24.7395
2021-05-03 13:11:53	57.1317	26.0124	24.443	1.63739	207.997	14.3105	14.1938	37.1901	1539.4	56041.4	24.7443
2021-05-03 13:11:53	57.1325	26.0104	24.3181	1.59044	212.729	14.1856	14.07	37.1925	1539.4	56044.3	24.7462
2021-05-03 13:11:53	57.1319	26.01	24.2081	1.54349	205.863	14.0756	13.9608	37.1923	1539.39	56044.1	24.7457
2021-05-03 13:11:53	57.1302	26.0101	24.1303	1.50684	191.825	13.9978	13.8836	37.191	1539.39	56042.2	24.7443
2021-05-03 13:11:53	57.1312	26.0139	24.0145	1.46204	184.963	13.882	13.7688	37.1887	1539.4	56039.3	24.7409
2021-05-03 13:11:53	57.1433	26.018	23.8784	1.48909	180.951	13.7459	13.6338	37.1943	1539.41	56046.8	24.7432
2021-05-03 13:11:53	57.1483	26.0212	23.7204	1.46375	181.31	13.5879	13.4771	37.1954	1539.41	56048.4	24.7425
2021-05-03 13:11:53	57.1484	26.024	23.583	1.42518	186.807	13.4505	13.3408	37.1933	1539.42	56045.6	24.7394
2021-05-03 13:11:54	57.1466	26.0259	23.4807	1.36054	192.194	13.3482	13.2393	37.1904	1539.42	56041.8	24.7362
2021-05-03 13:11:54	57.1489	26.0266	23.39	1.27129	195.271	13.2575	13.1493	37.1915	1539.42	56043.2	24.7364
2021-05-03 13:11:54	57.1584	26.0324	23.2615	1.21525	197.931	13.129	13.0219	37.1939	1539.43	56046.6	24.7358
2021-05-03 13:11:54	57.1895	26.0408	23.1012	1.16106	200.702	12.9687	12.863	37.21	1539.47	56068.2	24.7446
2021-05-03 13:11:54	57.1889	26.0536	22.9337	1.10123	203.552	12.8012	12.6968	37.1992	1539.48	56054.3	24.7317
2021-05-03 13:11:54	57.1931	26.0597	22.7888	1.02479	197.529	12.6563	12.5531	37.1973	1539.49	56051.9	24.7277
2021-05-03 13:11:54	57.1931	26.0631	22.6747	0.968314	197.134	12.5422	12.44	37.1946	1539.49	56048.4	24.7242
2021-05-03 13:11:54	57.1994	26.0722	22.6024	0.98084	188.532	12.4699	12.3682	37.1918	1539.51	56044.9	24.7189
2021-05-03 13:11:55	57.2039	26.0772	22.5157	0.941688	186.487	12.3832	12.2823	37.1911	1539.52	56044.1	24.7163
2021-05-03 13:11:55	57.2217	26.0774	22.4194	0.886576	194.296	12.2869	12.1867	37.204	1539.53	56061.3	24.7256
2021-05-03 13:11:55	57.2257	26.0784	22.3042	0.845707	199.476	12.1717	12.0724	37.2063	1539.54	56064.3	24.7265
2021-05-03 13:11:55	57.2248	26.0837	22.2131	0.846422	209.594	12.0806	11.9821	37.2013	1539.54	56057.8	24.7207
2021-05-03 13:11:55	57.2251	26.0855	22.1613	0.830318	220.46	12.0288	11.9308	37.2001	1539.54	56056.2	24.719
2021-05-03 13:11:55	57.2298	26.0874	22.1539	0.822588	228.826	12.0214	11.9234	37.202	1539.55	56058.8	24.7198
2021-05-03 13:11:55	57.2314	26.0856	22.112	0.805052	244.976	11.9795	11.8818	37.2046	1539.55	56062.3	24.7222
2021-05-03 13:11:55	57.2414	26.0879	22.0643	0.790308	247.172	11.9318	11.8345	37.2102	1539.56	56069.7	24.7255
2021-05-03 13:11:56	57.2423	26.0916	22.0104	0.774561	239.681	11.8779	11.7811	37.2078	1539.56	56066.6	24.7223
2021-05-03 13:11:56	57.2405	26.094	21.9772	0.783365	232.268	11.8447	11.7481	37.2045	1539.56	56062.3	24.7189
2021-05-03 13:11:56	57.2393	26.0947	21.9519	0.806126	231.507	11.8194	11.723	37.2031	1539.56	56060.5	24.7175
2021-05-03 13:11:56	57.2406	26.0936	21.9036	0.767833	230.253	11.7711	11.6751	37.2049	1539.56	56062.8	24.719
2021-05-03 13:11:56	57.2401	26.0917	21.8323	0.732332	240.825	11.6998	11.6044	37.2061	1539.56	56064.3	24.7202
2021-05-03 13:11:56	57.2383	26.0901	21.7432	0.750799	236.523	11.6107	11.516	37.2062	1539.55	56064.4	24.7204
2021-05-03 13:11:56	57.2374	26.0894	21.6766	0.764183	218.379	11.5441	11.4499	37.2061	1539.55	56064.2	24.7202
2021-05-03 13:11:56	57.2364	26.0897	21.5912	0.716156	214.649	11.4587	11.3652	37.2052	1539.55	56062.9	24.7191
2021-05-03 13:11:57	57.2402	26.0923	21.4666	0.686381	208.281	11.3341	11.2417	37.2059	1539.55	56063.9	24.7183
2021-05-03 13:11:57	57.2438	26.0926	21.3118	0.710001	212.114	11.1793	11.0881	37.2083	1539.55	56067	24.7193
2021-05-03 13:11:57	57.2424	26.0912	21.1579	0.72861	206.398	11.0254	10.9355	37.2084	1539.55	56067.1	24.7192
2021-05-03 13:11:57	57.2434	26.093	21.0323	0.723242	207.325	10.8998	10.8109	37.2078	1539.55	56066.2	24.7176
2021-05-03 13:11:57	57.2425	26.0944	20.9191	0.701126	204.808	10.7866	10.6987	37.206	1539.55	56063.8	24.7153
2021-05-03 13:11:57	57.2478	26.0945	20.7636	0.69497	214.988	10.6311	10.5445	37.2098	1539.55	56068.9	24.7175
2021-05-03 13:11:57	57.2495	26.0965	20.5999	0.686095	229.691	10.4674	10.3821	37.2095	1539.55	56068.5	24.7159
2021-05-03 13:11:57	57.2492	26.0974	20.4374	0.643794	230.467	10.3049	10.2208	37.2086	1539.55	56067.3	24.7143
2021-05-03 13:11:58	57.2482	26.098	20.3004	0.627905	236.495	10.1679	10.085	37.2075	1539.55	56065.7	24.7127
2021-05-03 13:11:58	57.2489	26.0985	20.201	0.6113	231.004	10.0685	9.98644	37.2076	1539.55	56065.9	24.7122
2021-05-03 13:11:58	57.2492	26.0989	20.0872	0.57315	242.37	9.9547	9.87353	37.2076	1539.55	56065.8	24.7116
2021-05-03 13:11:58	57.2538	26.1013	19.9588	0.54724	247.181	9.82632	9.74619	37.209	1539.55	56067.7	24.7113
2021-05-03 13:11:58	57.253	26.1022	19.8006	0.548457	245.527	9.66808	9.58924	37.2077	1539.55	56066	24.7094
2021-05-03 13:11:58	57.2515	26.1039	19.6519	0.539367	241.398	9.51941	9.44179	37.2053	1539.55	56062.7	24.7064
2021-05-03 13:11:58	57.2526	26.1052	19.5278	0.521402	246.88	9.39527	9.31865	37.2051	1539.55	56062.5	24.7053
2021-05-03 13:11:58	57.2543	26.1066	19.4432	0.484755	256.293	9.31071	9.23478	37.2052	1539.55	56062.7	24.7046
2021-05-03 13:11:59	57.2551	26.1073	19.3389	0.457772	263.707	9.20644	9.13136	37.2052	1539.55	56062.6	24.7039
2021-05-03 13:11:59	57.2571	26.1074	19.2215	0.441596	278.127	9.08895	9.01483	37.2067	1539.55	56064.5	24.7045
2021-05-03 13:11:59	57.2569	26.1079	19.0902	0.447107	292.562	8.95773	8.88469	37.2062	1539.55	56063.8	24.7034
2021-05-03 13:11:59	57.2558	26.1086	18.9821	0.428856	287.181	8.84956	8.7774	37.2048	1539.55	56062	24.7016
2021-05-03 13:11:59	57.2561	26.1088	18.9192	0.436085	265.526	8.7867	8.71505	37.205	1539.55	56062.2	24.7015
2021-05-03 13:11:59	57.2571	26.1088	18.8894	0.422271	262.528	8.75694	8.68553	37.2056	1539.55	56063	24.7018
2021-05-03 13:11:59	57.2562	26.1089	18.8309	0.427138	255.947	8.6984	8.62747	37.2049	1539.55	56062.1	24.701
2021-05-03 13:11:59	57.2574	26.1094	18.7705	0.413539	261.037	8.63804	8.5676	37.2055	1539.55	56062.8	24.701
2021-05-03 13:12:00	57.257	26.1095	18.7131	0.417976	245.202	8.58058	8.51061	37.2051	1539.55	56062.2	24.7004
2021-05-03 13:12:00	57.2571	26.11	18.6898	0.425563	257.344	8.55731	8.48752	37.2048	1539.55	56061.8	24.6999
2021-05-03 13:12:00	57.2574	26.11	18.6722	0.435369	290.966	8.53968	8.47004	37.205	1539.55	56062.1	24.7
2021-05-03 13:12:00	57.2576	26.1095	18.641	0.449398	311.992	8.5085	8.43912	37.2055	1539.55	56062.8	24.7004
2021-05-03 13:12:00	57.257	26.11	18.5776	0.409316	287.179	8.44506	8.3762	37.2047	1539.54	56061.7	24.6994
2021-05-03 13:12:00	57.2563	26.1098	18.53	0.388201	264.776	8.39751	8.32903	37.2044	1539.54	56061.2	24.699
2021-05-03 13:12:00	57.2575	26.11	18.5103	0.39543	240.79	8.37781	8.30949	37.2051	1539.54	56062.2	24.6994
2021-05-03 13:12:00	57.2578	26.1098	18.4815	0.412465	227.976	8.34904	8.28096	37.2056	1539.54	56062.8	24.6997
2021-05-03 13:12:01	57.2573	26.1095	18.4221	0.414684	230.372	8.28959	8.222	37.2054	1539.54	56062.5	24.6994
2021-05-03 13:12:01	57.2572	26.1098	18.3328	0.383477	269.938	8.20029	8.13342	37.2051	1539.54	56062.1	24.6987
2021-05-03 13:12:01	57.2549	26.11	18.2284	0.352987	287.199	8.09594	8.02992	37.2033	1539.54	56059.6	24.6968
2021-05-03 13:12:01	57.2322	26.1099	18.1697	0.36086	296.781	8.03716	7.97162	37.1868	1539.52	56037.6	24.6841
2021-05-03 13:12:01	57.2578	26.1102	18.0991	0.361003	303.238	7.96657	7.90161	37.2053	1539.54	56062.2	24.6977
2021-05-03 13:12:01	57.2576	26.1106	18.0015	0.357066	323.956	7.86895	7.80479	37.2049	1539.54	56061.7	24.6969
2021-05-03 13:12:01	57.2588	26.1107	17.8623	0.383764	336.821	7.72977	7.66673	37.2057	1539.54	56062.7	24.6969
2021-05-03 13:12:01	57.2573	26.1104	17.7259	0.375533	322.085	7.59341	7.53148	37.2049	1539.53	56061.6	24.6958
2021-05-03 13:12:02	57.2577	26.1104	17.6154	0.370809	345.372	7.4829	7.42188	37.2052	1539.53	56062	24.6955
2021-05-03 13:12:02	57.2575	26.1109	17.5456	0.37088	284.396	7.41306	7.35261	37.2047	1539.53	56061.3	24.6947
2021-05-03 13:12:02	57.2575	26.1116	17.4119	0.374674	312.1	7.27936	7.22	37.2042	1539.53	56060.6	24.6935
2021-05-03 13:12:02	57.2579	26.1114	17.2461	0.357782	310.86	7.11356	7.05556	37.2047	1539.53	56061.2	24.6932
2021-05-03 13:12:02	57.2583	26.1114	17.0698	0.328723	307.735	6.93729	6.88072	37.2051	1539.52	56061.5	24.6927
2021-05-03 13:12:02	57.259	26.1113	16.9171	0.308396	292.169	6.78463	6.7293	37.2057	1539.52	56062.3	24.6926
2021-05-03 13:12:02	57.2591	26.1119	16.7962	0.327291	278.562	6.66373	6.60939	37.2053	1539.52	56061.8	24.6916
2021-05-03 13:12:02	57.258	26.1124	16.708	0.333447	261.175	6.57552	6.5219	37.2041	1539.52	56060.2	24.6902
2021-05-03 13:12:03	57.2559	26.1126	16.6236	0.321565	276.714	6.49113	6.4382	37.2025	1539.52	56057.9	24.6885
2021-05-03 13:12:03	57.2565	26.1135	16.517	0.333805	273.019	6.38453	6.33247	37.2022	1539.52	56057.6	24.6876
2021-05-03 13:12:03	57.2609	26.1156	16.3822	0.341391	263.343	6.24967	6.19871	37.2037	1539.52	56059.6	24.6874
2021-05-03 13:12:03	57.2611	26.1161	16.2541	0.33452	245.484	6.12163	6.07171	37.2035	1539.52	56059.3	24.6866
2021-05-03 13:12:03	57.2602	26.1163	16.1541	0.342608	242.449	6.0216	5.9725	37.2028	1539.52	56058.3	24.6856
2021-05-03 13:12:03	57.2611	26.1162	16.1011	0.312475	233.746	5.96856	5.91989	37.2036	1539.52	56059.3	24.686
2021-05-03 13:12:03	57.2617	26.1163	16.0744	0.298805	249.237	5.94188	5.89342	37.2039	1539.52	56059.7	24.6861
2021-05-03 13:12:03	57.2612	26.1162	16.0574	0.277976	263.507	5.92492	5.8766	37.2036	1539.52	56059.3	24.6858
2021-05-03 13:12:04	57.2605	26.1165	16.0352	0.2827	263.846	5.90272	5.85459	37.2028	1539.51	56058.2	24.685
2021-05-03 13:12:04	57.2614	26.1168	15.9809	0.315553	267.109	5.84843	5.80074	37.2033	1539.52	56058.9	24.685
2021-05-03 13:12:04	57.2621	26.117	15.8999	0.316054	278.031	5.76737	5.72034	37.2036	1539.51	56059.3	24.6849
2021-05-03 13:12:04	57.2613	26.117	15.8139	0.283488	294.091	5.6814	5.63507	37.2031	1539.51	56058.5	24.6841
2021-05-03 13:12:04	57.2594	26.1167	15.7504	0.283631	310.423	5.61787	5.57206	37.202	1539.51	56057	24.6831
2021-05-03 13:12:04	57.2608	26.1171	15.7325	0.303815	342.243	5.6	5.55434	37.2027	1539.51	56058	24.6834
2021-05-03 13:12:04	57.2614	26.1173	15.6789	0.293222	308.699	5.54638	5.50115	37.203	1539.51	56058.4	24.6834
2021-05-03 13:12:04	57.2616	26.1175	15.6347	0.27132	251.663	5.50223	5.45736	37.203	1539.51	56058.4	24.6831
2021-05-03 13:12:05	57.2624	26.1173	15.5601	0.268815	243.219	5.42757	5.38331	37.2038	1539.51	56059.4	24.6835
2021-05-03 13:12:05	57.2612	26.1174	15.4964	0.295655	264.21	5.36388	5.32014	37.2028	1539.51	56058.1	24.6824
2021-05-03 13:12:05	57.262	26.1177	15.4586	0.29222	328.429	5.32614	5.28271	37.2032	1539.51	56058.6	24.6824
2021-05-03 13:12:05	57.2623	26.1178	15.3911	0.299234	265.756	5.25863	5.21575	37.2034	1539.51	56058.8	24.6823
2021-05-03 13:12:05	57.2623	26.1179	15.3121	0.301667	225.262	5.17964	5.1374	37.2033	1539.51	56058.6	24.6818
2021-05-03 13:12:05	57.263	26.1176	15.1991	0.285134	228.027	5.06657	5.02525	37.2041	1539.5	56059.6	24.682
2021-05-03 13:12:05	57.2625	26.1176	15.1	0.274254	228.671	4.96746	4.92695	37.2038	1539.5	56059.2	24.6814
2021-05-03 13:12:05	57.2617	26.1176	15.0377	0.276545	252.037	4.90519	4.86519	37.2032	1539.5	56058.4	24.6807
2021-05-03 13:12:06	57.262	26.1177	14.9422	0.281984	276.464	4.80965	4.77043	37.2033	1539.5	56058.5	24.6803
2021-05-03 13:12:06	57.261	26.1178	14.8391	0.269674	325.828	4.70656	4.66818	37.2026	1539.5	56057.5	24.6793
2021-05-03 13:12:06	57.2621	26.1177	14.7148	0.251923	360.79	4.58226	4.5449	37.2035	1539.5	56058.6	24.6795
2021-05-03 13:12:06	57.2627	26.1176	14.614	0.270747	358.333	4.48149	4.44495	37.204	1539.49	56059.3	24.6794
2021-05-03 13:12:06	57.2626	26.1176	14.5693	0.270103	338.643	4.43684	4.40066	37.204	1539.49	56059.2	24.6793
2021-05-03 13:12:06	57.2629	26.1176	14.4743	0.256432	324.622	4.34181	4.30641	37.2043	1539.49	56059.6	24.6791
2021-05-03 13:12:06	57.262	26.1176	14.3778	0.270747	249.903	4.24528	4.21066	37.2036	1539.49	56058.6	24.6781
2021-05-03 13:12:06	57.2619	26.1177	14.2485	0.273038	250.112	4.116	4.08243	37.2035	1539.49	56058.4	24.6775
2021-05-03 13:12:07	57.2617	26.1177	14.1412	0.27404	267.934	4.00866	3.97597	37.2034	1539.49	56058.3	24.6769
2021-05-03 13:12:07	57.2634	26.1175	14.0846	0.270175	259.449	3.95212	3.91989	37.2048	1539.49	56060.1	24.6778
2021-05-03 13:12:07	57.2622	26.1176	14.0173	0.279408	302.235	3.88478	3.8531	37.2039	1539.48	56058.8	24.6768
2021-05-03 13:12:07	57.2616	26.1178	13.9196	0.280768	324.519	3.78709	3.75621	37.2034	1539.48	56058.1	24.676
2021-05-03 13:12:07	57.262	26.1177	13.7902	0.302741	335.686	3.65771	3.62789	37.2037	1539.48	56058.5	24.6757
2021-05-03 13:12:07	57.2613	26.1178	13.663	0.299019	300.728	3.53051	3.50172	37.2032	1539.48	56057.8	24.6747
2021-05-03 13:12:07	57.2615	26.118	13.5695	0.297946	310.769	3.43698	3.40895	37.2032	1539.48	56057.8	24.6743
2021-05-03 13:12:07	57.2619	26.118	13.5064	0.29859	356.197	3.37387	3.34636	37.2035	1539.48	56058.2	24.6742
2021-05-03 13:12:08	57.2626	26.1182	13.3964	0.299735	265.852	3.26388	3.23726	37.2039	1539.48	56058.6	24.674
2021-05-03 13:12:08	57.2433	26.1185	13.2662	0.303242	265.063	3.13368	3.10812	37.1896	1539.46	56039.5	24.6625
2021-05-03 13:12:08	57.2623	26.1188	13.1016	0.283488	294.605	2.96914	2.94492	37.2032	1539.47	56057.6	24.672
2021-05-03 13:12:08	57.2622	26.1194	12.9712	0.285563	328.544	2.83868	2.81554	37.2027	1539.47	56056.9	24.6709
2021-05-03 13:12:08	57.262	26.1195	12.8826	0.285062	440.989	2.75015	2.72772	37.2026	1539.47	56056.7	24.6703
2021-05-03 13:12:08	57.2616	26.1197	12.7713	0.290072	385.266	2.63882	2.6173	37.2021	1539.47	56056	24.6695
2021-05-03 13:12:08	57.2637	26.1196	12.6404	0.271391	374.333	2.50787	2.48742	37.2038	1539.47	56058.2	24.6702
2021-05-03 13:12:08	57.2588	26.1198	12.4659	0.27998	293.455	2.33335	2.31433	37.2001	1539.46	56053.2	24.6666
2021-05-03 13:12:09	57.2603	26.1201	12.2994	0.266596	406.637	2.1669	2.14923	37.201	1539.46	56054.4	24.6665
2021-05-03 13:12:09	57.2582	26.1202	12.1645	0.292578	330.999	2.03197	2.0154	37.1994	1539.45	56052.2	24.6647
2021-05-03 13:12:09	57.256	26.1208	12.0891	0.290788	311.443	1.95664	1.94069	37.1974	1539.45	56049.5	24.6626
2021-05-03 13:12:09	57.2508	26.121	11.973	0.265164	343.683	1.84049	1.82549	37.1934	1539.45	56044.2	24.6591
2021-05-03 13:12:09	57.2575	26.1214	11.8614	0.281197	348.14	1.72892	1.71482	37.198	1539.45	56050.2	24.6619
2021-05-03 13:12:09	57.2545	26.1226	11.7165	0.29222	428.048	1.58401	1.57109	37.1949	1539.45	56046.1	24.6586
2021-05-03 13:12:09	57.2547	26.1242	11.586	0.312475	352.482	1.45347	1.44162	37.1938	1539.45	56044.6	24.6567
2021-05-03 13:12:09	57.2527	26.1248	11.5072	0.266596	407.231	1.37474	1.36353	37.1919	1539.45	56042	24.6547
2021-05-03 13:12:10	57.2617	26.1254	11.3913	0.276831	401.507	1.25885	1.24858	37.198	1539.45	56050.2	24.6587
2021-05-03 13:12:10	57.2595	26.1262	11.296	0.250348	363.903	1.16349	1.154	37.1958	1539.45	56047.2	24.6563
2021-05-03 13:12:10	57.2617	26.127	11.1563	0.270461	216.041	1.02381	1.01546	37.1968	1539.45	56048.5	24.6562
2021-05-03 13:12:10	57.2602	26.1279	11.0414	0.275972	199.112	0.90891	0.901498	37.195	1539.45	56046.1	24.6541
2021-05-03 13:12:10	57.2572	26.1288	10.9535	0.2686	184.649	0.821032	0.814337	37.1921	1539.45	56042.3	24.6513
2021-05-03 13:12:10	57.2593	26.1295	10.8325	0.264807	170.352	0.699979	0.694271	37.1931	1539.45	56043.6	24.6513
2021-05-03 13:12:10	57.2574	26.1304	10.7129	0.239111	182.95	0.58043	0.575696	37.191	1539.45	56040.7	24.6489
2021-05-03 13:12:10	57.2688	26.1336	10.5696	0.242905	175.532	0.437095	0.433531	37.1968	1539.46	56048.5	24.6516
2021-05-03 13:12:11	57.2659	26.136	10.4471	0.255287	187.916	0.314629	0.312063	37.1928	1539.46	56043.2	24.6474
2021-05-03 13:12:11	57.2212	26.1384	10.3975	0.236821	369.664	0.264999	0.262838	37.1581	1539.42	55996.9	24.6201
2021-05-03 13:12:11	57.2726	26.1394	10.4263	0.16768	306.086	0.293772	0.291377	37.1949	1539.47	56046.1	24.6478
2021-05-03 13:12:11	57.2805	26.14	10.4163	0.169183	196.169	0.283798	0.281483	37.2003	1539.47	56053.2	24.6515
2021-05-03 13:12:11	57.2803	26.1409	10.426	0.20225	162.876	0.293527	0.291134	37.1994	1539.47	56052.2	24.6507
2021-05-03 13:12:11	57.2827	26.1417	10.437	0.223365	251.864	0.304508	0.302025	37.2005	1539.48	56053.7	24.6513
2021-05-03 13:12:11	57.2825	26.1425	10.4472	0.235676	203.543	0.314658	0.312092	37.1997	1539.48	56052.7	24.6505
2021-05-03 13:12:11	57.2827	26.1456	10.4587	0.230809	191.876	0.32622	0.32356	37.1974	1539.48	56049.6	24.6478
2021-05-03 13:12:12	57.2847	26.1443	10.4645	0.237036	196.071	0.33196	0.329253	37.1998	1539.48	56052.9	24.6501
2021-05-03 13:12:12	57.2825	26.1437	10.469	0.25135	166.089	0.336537	0.333792	37.1987	1539.48	56051.3	24.6494
2021-05-03 13:12:12	57.2844	26.1444	10.4705	0.244694	187.193	0.338035	0.335278	37.1995	1539.48	56052.5	24.6498
2021-05-03 13:12:12	57.2832	26.1444	10.4778	0.226514	197.647	0.345277	0.342461	37.1987	1539.48	56051.4	24.6493
2021-05-03 13:12:12	57.2833	26.144	10.4814	0.218856	218.415	0.34894	0.346095	37.1991	1539.48	56051.8	24.6496
2021-05-03 13:12:12	57.2829	26.1443	10.4906	0.172332	193.974	0.358091	0.355171	37.1986	1539.48	56051.2	24.6493
2021-05-03 13:12:12	57.2834	26.1445	10.4995	0.231882	200.946	0.36699	0.363997	37.1987	1539.48	56051.4	24.6494
2021-05-03 13:12:12	57.283	26.1445	10.506	0.270389	169.062	0.373478	0.370432	37.1984	1539.48	56051	24.6491
2021-05-03 13:12:13	57.2833	26.1443	10.5169	0.294582	183.854	0.384378	0.381244	37.1988	1539.48	56051.5	24.6495
2021-05-03 13:12:13	57.2836	26.1441	10.5343	0.288927	172.631	0.401756	0.39848	37.1992	1539.48	56052	24.6499
2021-05-03 13:12:13	57.2858	26.1435	10.5583	0.224081	181.705	0.42579	0.422317	37.2013	1539.48	56054.8	24.6519
2021-05-03 13:12:13	57.2875	26.1443	10.5835	0.209479	148.923	0.450984	0.447307	37.2019	1539.49	56055.7	24.6522
2021-05-03 13:12:13	57.2842	26.1447	10.6241	0.169684	127.334	0.491563	0.487555	37.1992	1539.49	56052	24.6501
2021-05-03 13:12:13	57.2844	26.1416	10.6571	0.140839	130.303	0.524573	0.520296	37.2017	1539.48	56055.4	24.6532
2021-05-03 13:12:13	57.2828	26.1382	10.6907	0.152148	147.304	0.55817	0.553618	37.2033	1539.48	56057.4	24.6556
2021-05-03 13:12:13	57.2822	26.1375	10.7065	0.180635	137.191	0.574049	0.569368	37.2035	1539.47	56057.6	24.656
2021-05-03 13:12:14	57.2855	26.1379	10.7166	0.206545	167.107	0.584118	0.579355	37.2056	1539.48	56060.4	24.6575
2021-05-03 13:12:14	57.288	26.1379	10.7115	0.21406	245.411	0.578969	0.574247	37.2074	1539.48	56062.8	24.6588
2021-05-03 13:12:14	57.2907	26.1383	10.6825	0.239827	203.316	0.550037	0.545552	37.2091	1539.48	56065.1	24.6599
2021-05-03 13:12:14	57.2926	26.1407	10.6434	0.24498	222.487	0.510885	0.506719	37.2085	1539.49	56064.3	24.6585
2021-05-03 13:12:14	57.2896	26.1425	10.5952	0.190655	312.368	0.462747	0.458973	37.2049	1539.49	56059.6	24.655
2021-05-03 13:12:14	57.2875	26.1455	10.5343	0.18178	322.983	0.401803	0.398526	37.2009	1539.49	56054.4	24.6508
2021-05-03 13:12:14	57.2861	26.1457	10.4669	0.178559	178.513	0.334382	0.331655	37.1997	1539.49	56052.7	24.6496
2021-05-03 13:12:14	57.2867	26.1457	10.3915	0.214132	307.579	0.258978	0.256866	37.2002	1539.48	56053.4	24.6496
2021-05-03 13:12:15	57.28	26.1471	10.3165	0.184786	367.38	0.183987	0.182487	37.1942	1539.48	56045.4	24.6443
2021-05-03 13:12:15	57.2725	26.1479	10.2665	0.281054	517.731	0.134023	0.13293	37.188	1539.47	56037.2	24.6392
2021-05-03 13:12:15	57.2726	26.1485	10.2309	1.18118	581.951	0.0984445	0.0976417	37.1876	1539.48	56036.6	24.6385
2021-05-03 13:12:15	57.2706	26.1493	10.2026	1.72872	265.941	0.0700905	0.0695189	37.1855	1539.47	56033.8	24.6366
2021-05-03 13:12:15	57.2637	26.1478	10.1881	1.95583	266.3	0.0556338	0.0551802	37.1817	1539.47	56028.7	24.6341
2021-05-03 13:12:15	57.2578	26.1464	10.1732	1.87237	281.714	0.0406689	0.0403373	37.1786	1539.46	56024.4	24.6321
2021-05-03 13:12:15	57.2598	26.1469	10.1763	2.20312	299.27	0.0437509	0.0433942	37.1795	1539.46	56025.7	24.6327
2021-05-03 13:12:15	57.261	26.1475	10.1918	2.53279	452.908	0.0593085	0.0588249	37.18	1539.46	56026.4	24.6329
2021-05-03 13:12:16	57.2532	26.1475	10.1701	1.35324	448.653	0.0376116	0.0373049	37.1742	1539.46	56018.7	24.6285

## Sheet: RB Cast
Time	Conductivity	Temperature	Pressure	Chlorophyll a	PAR	Sea pressure	Depth	Salinity	Speed of sound	Specific conductivity	Density anomaly
2021-04-29 09:10:46	55.4926	24.4459	63.736	1.50255	5.43803	53.6035	53.1664	37.2429	1536.39	56079.8	25.4371
2021-04-29 09:10:46	55.3785	24.4459	63.7306	1.51436	5.42938	53.5981	53.161	37.1565	1536.3	55964.5	25.3716
2021-04-29 09:10:46	55.2137	24.4458	63.7172	1.5261	5.41092	53.5847	53.1477	37.0319	1536.16	55798.1	25.2773
2021-04-29 09:10:46	55.1513	24.4461	63.6986	1.55258	5.40631	53.5661	53.1293	36.9844	1536.11	55734.7	25.2411
2021-04-29 09:10:46	55.1417	24.4481	63.6737	1.67347	5.41092	53.5412	53.1046	36.9755	1536.11	55722.8	25.2337
2021-04-29 09:10:46	55.1436	24.45	63.6512	1.72064	5.45072	53.5187	53.0822	36.9754	1536.11	55722.8	25.233
2021-04-29 09:10:46	55.1451	24.4501	63.6261	1.74991	5.54475	53.4936	53.0574	36.9765	1536.11	55724.2	25.2336
2021-04-29 09:10:47	55.1492	24.4514	63.6043	1.79135	5.61628	53.4718	53.0358	36.9785	1536.12	55726.9	25.2347
2021-04-29 09:10:47	55.1521	24.451	63.5784	1.85491	5.63877	53.4459	53.0101	36.981	1536.12	55730.2	25.2366
2021-04-29 09:10:47	55.1462	24.4512	63.5406	1.866	5.648	53.4081	52.9726	36.9765	1536.11	55724.1	25.2329
2021-04-29 09:10:47	55.1416	24.4519	63.4772	1.84246	5.69069	53.3447	52.9097	36.9724	1536.11	55718.7	25.2293
2021-04-29 09:10:47	55.1413	24.4525	63.4021	1.77238	5.78529	53.2696	52.8352	36.9717	1536.11	55717.8	25.2283
2021-04-29 09:10:47	55.1418	24.4541	63.3328	1.73166	5.93238	53.2003	52.7664	36.9708	1536.11	55716.5	25.2268
2021-04-29 09:10:47	55.1455	24.4534	63.2725	1.69644	6.05467	53.14	52.7066	36.9741	1536.11	55720.9	25.2293
2021-04-29 09:10:47	55.15	24.4527	63.2243	1.64698	6.2156	53.0918	52.6589	36.9781	1536.11	55726.3	25.2323
2021-04-29 09:10:48	55.1453	24.4485	63.1961	1.64491	6.43249	53.0636	52.6309	36.9781	1536.1	55726	25.2334
2021-04-29 09:10:48	55.1439	24.4466	63.1729	1.66746	6.48037	53.0404	52.6079	36.9786	1536.1	55726.7	25.2343
2021-04-29 09:10:48	55.1455	24.446	63.1359	1.61027	6.40654	53.0034	52.5712	36.9803	1536.1	55728.9	25.2356
2021-04-29 09:10:48	55.1391	24.4459	63.0885	1.58786	6.48672	52.956	52.5242	36.9756	1536.09	55722.6	25.2319
2021-04-29 09:10:48	55.1402	24.4459	63.0383	1.57842	6.52306	52.9058	52.4744	36.9764	1536.09	55723.6	25.2323
2021-04-29 09:10:48	55.1437	24.4479	62.9966	1.58343	6.52248	52.8641	52.433	36.9774	1536.1	55725	25.2322
2021-04-29 09:10:48	55.1477	24.4477	62.9639	1.67862	6.54844	52.8314	52.4005	36.9806	1536.1	55729.3	25.2346
2021-04-29 09:10:48	55.1444	24.4465	62.9375	1.76179	6.58997	52.805	52.3744	36.9791	1536.09	55727.3	25.2337
2021-04-29 09:10:49	55.1456	24.4461	62.9106	1.84897	6.62458	52.7781	52.3477	36.9803	1536.09	55728.9	25.2346
2021-04-29 09:10:49	55.1468	24.4458	62.8801	1.85749	6.6638	52.7476	52.3175	36.9816	1536.09	55730.5	25.2355
2021-04-29 09:10:49	55.1481	24.4462	62.8425	1.80574	6.71456	52.71	52.2801	36.9823	1536.1	55731.4	25.2358
2021-04-29 09:10:49	55.1509	24.4471	62.8088	1.80295	6.74802	52.6763	52.2467	36.9836	1536.1	55733.2	25.2364
2021-04-29 09:10:49	55.1521	24.4472	62.7809	1.81826	6.76129	52.6484	52.219	36.9845	1536.1	55734.4	25.2369
2021-04-29 09:10:49	55.1537	24.446	62.749	1.79479	6.7486	52.6165	52.1875	36.9867	1536.1	55737.2	25.2388
2021-04-29 09:10:49	55.1533	24.4444	62.7171	1.76222	6.75667	52.5846	52.1558	36.9877	1536.1	55738.6	25.2399
2021-04-29 09:10:49	55.1506	24.4434	62.6832	1.74569	6.75552	52.5507	52.1222	36.9865	1536.09	55737	25.2392
2021-04-29 09:10:50	55.1527	24.4427	62.6549	1.72228	6.74629	52.5224	52.0941	36.9887	1536.09	55739.8	25.2409
2021-04-29 09:10:50	55.1479	24.4443	62.6414	1.68714	6.73764	52.5089	52.0807	36.9836	1536.09	55733.1	25.2365
2021-04-29 09:10:50	55.1416	24.4469	62.6349	1.66631	6.7163	52.5024	52.0742	36.9769	1536.09	55724.1	25.2306
2021-04-29 09:10:50	55.1411	24.4479	62.6341	1.62566	6.72437	52.5016	52.0734	36.9756	1536.09	55722.4	25.2293
2021-04-29 09:10:50	55.1373	24.4482	62.6361	1.59595	6.70937	52.5036	52.0754	36.9725	1536.09	55718.3	25.2269
2021-04-29 09:10:50	55.1378	24.4479	62.6364	1.5573	6.72091	52.5039	52.0757	36.9731	1536.09	55719.2	25.2275
2021-04-29 09:10:50	55.1401	24.4474	62.6267	1.56489	6.72379	52.4942	52.0661	36.9752	1536.09	55722	25.2292
2021-04-29 09:10:50	55.1382	24.4455	62.6065	1.59159	6.73821	52.474	52.0461	36.9754	1536.08	55722.1	25.2298
2021-04-29 09:10:51	55.1374	24.4425	62.5845	1.61821	6.72841	52.452	52.0243	36.9773	1536.08	55724.5	25.232
2021-04-29 09:10:51	55.141	24.4416	62.554	1.6404	6.73245	52.4215	51.994	36.9807	1536.08	55729.1	25.2348
2021-04-29 09:10:51	55.1456	24.4411	62.5298	1.75377	6.71514	52.3973	51.97	36.9846	1536.08	55734.2	25.2377
2021-04-29 09:10:51	55.1495	24.4411	62.5115	1.81561	6.6863	52.379	51.9519	36.9876	1536.08	55738.2	25.2399
2021-04-29 09:10:51	55.1507	24.4412	62.4802	1.85806	6.64938	52.3477	51.9208	36.9885	1536.08	55739.4	25.2404
2021-04-29 09:10:51	55.1373	24.4412	62.4426	1.79006	6.61939	52.3101	51.8835	36.9783	1536.07	55725.8	25.2326
2021-04-29 09:10:51	55.1338	24.4412	62.392	1.71197	6.5842	52.2595	51.8334	36.9757	1536.07	55722.3	25.2304
2021-04-29 09:10:51	55.1361	24.4427	62.3394	1.68334	6.5767	52.2069	51.7812	36.9762	1536.07	55723	25.2301
2021-04-29 09:10:52	55.1369	24.4426	62.2902	1.76129	6.57036	52.1577	51.7323	36.9769	1536.07	55724	25.2305
2021-04-29 09:10:52	55.1396	24.4439	62.2418	1.76809	6.57786	52.1093	51.6844	36.9779	1536.08	55725.3	25.2306
2021-04-29 09:10:52	55.1381	24.445	62.186	1.73975	6.56632	52.0535	51.629	36.9759	1536.07	55722.5	25.2285
2021-04-29 09:10:52	55.133	24.4454	62.1102	1.72192	6.59689	51.9777	51.5538	36.9717	1536.07	55716.9	25.2249
2021-04-29 09:10:52	55.1355	24.4451	62.0284	1.68592	6.61766	51.8959	51.4728	36.9739	1536.07	55719.8	25.2263
2021-04-29 09:10:52	55.1336	24.4454	61.9535	1.64283	6.68976	51.821	51.3984	36.9722	1536.07	55717.6	25.2246
2021-04-29 09:10:52	55.137	24.4469	61.8873	1.64849	6.79474	51.7548	51.3328	36.9736	1536.07	55719.4	25.2249
2021-04-29 09:10:52	55.1417	24.4481	61.8274	1.64477	6.89338	51.6949	51.2734	36.9761	1536.08	55722.8	25.2262
2021-04-29 09:10:53	55.1443	24.4478	61.7671	1.69938	7.00875	51.6346	51.2135	36.9784	1536.08	55725.8	25.2277
2021-04-29 09:10:53	55.144	24.4468	61.7	1.75105	7.18872	51.5675	51.147	36.9789	1536.07	55726.5	25.2282
2021-04-29 09:10:53	55.1393	24.4454	61.6318	1.74569	7.41138	51.4993	51.0794	36.9766	1536.07	55723.3	25.2265
2021-04-29 09:10:53	55.139	24.4456	61.5697	1.72171	7.62942	51.4372	51.0178	36.9763	1536.07	55722.8	25.226
2021-04-29 09:10:53	55.1426	24.4428	61.5177	1.70854	7.77997	51.3852	50.9662	36.9813	1536.06	55729.4	25.2304
2021-04-29 09:10:53	55.1431	24.4417	61.4735	1.76458	7.95072	51.341	50.9224	36.9826	1536.06	55731.1	25.2315
2021-04-29 09:10:53	55.1433	24.4417	61.4192	1.81483	8.18491	51.2867	50.8685	36.9828	1536.06	55731.4	25.2314
2021-04-29 09:10:53	55.1362	24.4425	61.3587	1.90365	8.54485	51.2262	50.8085	36.9768	1536.06	55723.4	25.2264
2021-04-29 09:10:54	55.1337	24.4437	61.2932	1.92312	8.83327	51.1607	50.7435	36.9739	1536.05	55719.5	25.2235
2021-04-29 09:10:54	55.1351	24.4413	61.2308	1.93579	9.03286	51.0983	50.6816	36.977	1536.05	55723.5	25.2264
2021-04-29 09:10:54	55.1343	24.4418	61.1719	1.87252	9.14707	51.0394	50.6231	36.9759	1536.05	55722.1	25.2251
2021-04-29 09:10:54	55.1321	24.4431	61.1003	1.77868	9.25667	50.9678	50.5522	36.9733	1536.05	55718.5	25.2224
2021-04-29 09:10:54	55.1285	24.4437	61.0177	1.70503	9.44356	50.8852	50.4702	36.9701	1536.05	55714.3	25.2195
2021-04-29 09:10:54	55.1285	24.4439	60.9268	1.65121	9.62757	50.7943	50.3801	36.9699	1536.04	55714	25.2189
2021-04-29 09:10:54	55.1303	24.4437	60.8427	1.6147	9.82773	50.7102	50.2967	36.9714	1536.04	55716	25.2197
2021-04-29 09:10:54	55.134	24.4451	60.7727	1.59159	9.92695	50.6402	50.2273	36.9732	1536.05	55718.3	25.2203
2021-04-29 09:10:55	55.1366	24.4456	60.7085	1.55644	10.0198	50.576	50.1635	36.9748	1536.05	55720.5	25.2211
2021-04-29 09:10:55	55.1383	24.4439	60.6427	1.57391	10.0758	50.5102	50.0983	36.9774	1536.05	55723.9	25.2233
2021-04-29 09:10:55	55.1378	24.4436	60.5756	1.61141	10.1779	50.4431	50.0317	36.9774	1536.05	55723.8	25.2231
2021-04-29 09:10:55	55.1374	24.4443	60.5101	1.63711	10.2736	50.3776	49.9668	36.9765	1536.05	55722.6	25.222
2021-04-29 09:10:55	55.1397	24.4442	60.4549	1.67597	10.3953	50.3224	49.9121	36.9783	1536.05	55725	25.2231
2021-04-29 09:10:55	55.1408	24.4432	60.4111	1.76387	10.4957	50.2786	49.8686	36.98	1536.05	55727.3	25.2246
2021-04-29 09:10:55	55.1345	24.4426	60.3716	1.75535	10.5355	50.2391	49.8294	36.9757	1536.04	55721.5	25.2213
2021-04-29 09:10:55	55.1348	24.443	60.3287	1.76358	10.6168	50.1962	49.7869	36.9757	1536.04	55721.4	25.221
2021-04-29 09:10:56	55.1351	24.4424	60.2773	1.80531	10.6705	50.1448	49.7359	36.9764	1536.04	55722.3	25.2214
2021-04-29 09:10:56	55.1361	24.4436	60.2234	1.79708	10.7818	50.0909	49.6824	36.9762	1536.04	55722	25.2207
2021-04-29 09:10:56	55.1394	24.442	60.1848	1.78455	10.8608	50.0523	49.6441	36.98	1536.04	55727.1	25.2239
2021-04-29 09:10:56	55.1333	24.4418	60.1651	1.78477	10.9381	50.0326	49.6246	36.9756	1536.03	55721.2	25.2206
2021-04-29 09:10:56	55.129	24.4434	60.1567	1.81876	10.9249	50.0242	49.6163	36.971	1536.03	55715.1	25.2166
2021-04-29 09:10:56	55.1288	24.4437	60.1533	1.78047	10.922	50.0208	49.6129	36.9706	1536.03	55714.5	25.2161
2021-04-29 09:10:56	55.1318	24.4436	60.1453	1.65944	10.9537	50.0128	49.605	36.973	1536.03	55717.7	25.2179
2021-04-29 09:10:56	55.1356	24.444	60.1314	1.61213	10.941	49.9989	49.5912	36.9754	1536.04	55721	25.2196
2021-04-29 09:10:57	55.1382	24.4433	60.1147	1.61742	10.9935	49.9822	49.5746	36.9781	1536.04	55724.5	25.2217
2021-04-29 09:10:57	55.1415	24.4429	60.1028	1.65822	11.11	49.9703	49.5629	36.9809	1536.04	55728.2	25.2239
2021-04-29 09:10:57	55.1428	24.443	60.0729	1.64183	11.1175	49.9404	49.5332	36.9818	1536.04	55729.5	25.2245
2021-04-29 09:10:57	55.132	24.443	60.0239	1.62687	11.2519	49.8914	49.4845	36.9736	1536.03	55718.5	25.218
2021-04-29 09:10:57	55.1322	24.4437	59.9572	1.62537	11.4215	49.8247	49.4184	36.9732	1536.03	55718	25.2173
2021-04-29 09:10:57	55.1343	24.4443	59.875	1.63739	11.6384	49.7425	49.3368	36.9744	1536.03	55719.5	25.2176
2021-04-29 09:10:57	55.1325	24.4448	59.7895	1.64691	11.8259	49.657	49.252	36.9726	1536.03	55717.1	25.2157
2021-04-29 09:10:57	55.1324	24.4471	59.6929	1.68292	11.9897	49.5604	49.1563	36.9706	1536.03	55714.5	25.2131
2021-04-29 09:10:58	55.129	24.4482	59.5836	1.68177	12.2129	49.4511	49.0479	36.9672	1536.03	55709.9	25.2098
2021-04-29 09:10:58	55.1277	24.4476	59.459	1.61836	12.4598	49.3265	48.9243	36.9668	1536.03	55709.2	25.2091
2021-04-29 09:10:58	55.1289	24.4474	59.3275	1.59438	12.7257	49.195	48.7939	36.9678	1536.02	55710.6	25.2094
2021-04-29 09:10:58	55.1314	24.4475	59.2036	1.60275	12.904	49.0711	48.6709	36.9698	1536.02	55713.1	25.2102
2021-04-29 09:10:58	55.1354	24.4481	59.0913	1.61134	13.2039	48.9588	48.5596	36.9723	1536.03	55716.5	25.2115
2021-04-29 09:10:58	55.1372	24.4486	58.9958	1.61635	13.4381	48.8633	48.4648	36.9733	1536.03	55717.8	25.2118
2021-04-29 09:10:58	55.1337	24.4487	58.9174	1.63875	13.6227	48.7849	48.3871	36.9707	1536.02	55714.2	25.2094
2021-04-29 09:10:58	55.1342	24.4514	58.8446	1.63818	13.7727	48.7121	48.3149	36.9687	1536.03	55711.7	25.2067
2021-04-29 09:10:59	55.1359	24.4536	58.7789	1.61163	13.9036	48.6464	48.2497	36.9683	1536.03	55711.1	25.2055
2021-04-29 09:10:59	55.1386	24.4556	58.7264	1.59223	13.9803	48.5939	48.1976	36.9686	1536.03	55711.6	25.2049
2021-04-29 09:10:59	55.1376	24.4608	58.6984	1.59452	14.049	48.5659	48.1698	36.9637	1536.04	55705.1	25.1995
2021-04-29 09:10:59	55.14	24.4597	58.7034	1.57033	14.0305	48.5709	48.1748	36.9663	1536.04	55708.6	25.2018
2021-04-29 09:10:59	55.1391	24.4562	58.732	1.5291	13.9694	48.5995	48.2032	36.9686	1536.04	55711.5	25.2047
2021-04-29 09:10:59	55.1421	24.4554	58.7548	1.53683	13.9371	48.6223	48.2258	36.9715	1536.04	55715.4	25.2072
2021-04-29 09:10:59	55.1432	24.4583	58.7843	1.54836	13.8771	48.6518	48.2551	36.9698	1536.04	55713.3	25.2052
2021-04-29 09:10:59	55.1393	24.4553	58.8121	1.56596	13.8425	48.6796	48.2826	36.9694	1536.04	55712.6	25.2059
2021-04-29 09:11:00	55.1439	24.4605	58.8426	1.55981	13.7415	48.7101	48.3129	36.9686	1536.05	55711.8	25.2039
2021-04-29 09:11:00	55.1452	24.4612	58.872	1.51636	13.6683	48.7395	48.342	36.9689	1536.05	55712.3	25.2041
2021-04-29 09:11:00	55.1482	24.4629	58.8898	1.57255	13.6193	48.7573	48.3597	36.9699	1536.06	55713.6	25.2044
2021-04-29 09:11:00	55.1504	24.4646	58.8935	1.66695	13.5939	48.761	48.3633	36.9701	1536.06	55713.9	25.204
2021-04-29 09:11:00	55.1482	24.4644	58.8759	1.64019	13.5506	48.7434	48.3459	36.9686	1536.06	55711.8	25.2028
2021-04-29 09:11:00	55.149	24.4641	58.8505	1.66416	13.5927	48.718	48.3208	36.9695	1536.06	55713	25.2035
2021-04-29 09:11:00	55.1528	24.4632	58.8225	1.70188	13.6037	48.69	48.293	36.9731	1536.06	55717.8	25.2064
2021-04-29 09:11:00	55.1542	24.4636	58.793	1.73452	13.6539	48.6605	48.2637	36.9738	1536.06	55718.8	25.2067
2021-04-29 09:11:01	55.153	24.4648	58.7502	1.77961	13.6591	48.6177	48.2213	36.9719	1536.06	55716.2	25.2047
2021-04-29 09:11:01	55.1496	24.4625	58.6865	1.82836	13.7271	48.554	48.158	36.9713	1536.05	55715.4	25.2047
2021-04-29 09:11:01	55.1505	24.461	58.61	1.84482	13.8246	48.4775	48.0822	36.9733	1536.05	55717.9	25.2063
2021-04-29 09:11:01	55.151	24.4611	58.5332	1.77997	13.9013	48.4007	48.006	36.9736	1536.05	55718.3	25.2062
2021-04-29 09:11:01	55.1506	24.4623	58.459	1.74884	13.9959	48.3265	47.9324	36.9723	1536.05	55716.5	25.2045
2021-04-29 09:11:01	55.1528	24.4591	58.3992	1.71004	14.0807	48.2667	47.8731	36.9766	1536.05	55722.3	25.2085
2021-04-29 09:11:01	55.1552	24.455	58.3417	1.71913	14.2065	48.2092	47.8161	36.9819	1536.04	55729.2	25.2135
2021-04-29 09:11:01	55.1534	24.4562	58.2773	1.68886	14.2907	48.1448	47.7522	36.9795	1536.04	55725.9	25.211
2021-04-29 09:11:02	55.146	24.4566	58.2066	1.68921	14.436	48.0741	47.6821	36.9736	1536.03	55718	25.2061
2021-04-29 09:11:02	55.1483	24.4547	58.1282	1.67204	14.6097	47.9957	47.6043	36.9769	1536.03	55722.4	25.2089
2021-04-29 09:11:02	55.1484	24.4564	58.0535	1.68814	14.7683	47.921	47.5302	36.9756	1536.03	55720.7	25.207
2021-04-29 09:11:02	55.1505	24.458	57.9862	1.70131	15.0042	47.8537	47.4635	36.976	1536.04	55721.1	25.2065
2021-04-29 09:11:02	55.1524	24.4594	57.9153	1.68921	15.1952	47.7828	47.3931	36.9762	1536.04	55721.5	25.206
2021-04-29 09:11:02	55.1462	24.4599	57.8305	1.68721	15.3746	47.698	47.3091	36.9712	1536.03	55714.7	25.2016
2021-04-29 09:11:02	55.1459	24.4599	57.7331	1.67368	15.6797	47.6006	47.2124	36.971	1536.03	55714.4	25.2011
2021-04-29 09:11:02	55.1462	24.4603	57.6329	1.69122	16.0529	47.5004	47.113	36.9709	1536.03	55714.3	25.2005
2021-04-29 09:11:03	55.1465	24.4612	57.5344	1.67268	16.3581	47.4019	47.0153	36.9704	1536.03	55713.6	25.1994
2021-04-29 09:11:03	55.1484	24.4615	57.4463	1.63546	16.6505	47.3138	46.928	36.9716	1536.03	55715.2	25.1999
2021-04-29 09:11:03	55.1504	24.4606	57.3583	1.64104	16.9464	47.2258	46.8407	36.974	1536.03	55718.3	25.2016
2021-04-29 09:11:03	55.1476	24.4605	57.264	1.62723	17.2227	47.1315	46.7471	36.972	1536.03	55715.5	25.1997
2021-04-29 09:11:03	55.1458	24.4618	57.161	1.60096	17.5071	47.0285	46.645	36.9695	1536.02	55712.2	25.1969
2021-04-29 09:11:03	55.149	24.4629	57.0689	1.58708	17.7413	46.9364	46.5536	36.9711	1536.03	55714.3	25.1974
2021-04-29 09:11:03	55.1517	24.4631	56.9917	1.57183	17.8999	46.8592	46.4771	36.973	1536.03	55716.9	25.1985
2021-04-29 09:11:03	55.1502	24.4629	56.9382	1.82034	18.0141	46.8057	46.424	36.972	1536.03	55715.5	25.1976
2021-04-29 09:11:04	55.1481	24.4635	56.9111	2.52012	17.9934	46.7786	46.3971	36.9699	1536.03	55712.7	25.1956
2021-04-29 09:11:04	55.148	24.4628	56.9011	2.31399	17.9501	46.7686	46.3873	36.9704	1536.02	55713.4	25.1962
2021-04-29 09:11:04	55.148	24.4633	56.8988	1.95848	17.8013	46.7663	46.3849	36.97	1536.02	55712.9	25.1958
2021-04-29 09:11:04	55.147	24.4632	56.9121	1.72078	17.6905	46.7796	46.3982	36.9693	1536.02	55712	25.1953
2021-04-29 09:11:04	55.148	24.4637	56.948	1.59652	17.5579	46.8155	46.4337	36.9697	1536.03	55712.4	25.1956
2021-04-29 09:11:04	55.1477	24.4655	56.9933	1.56117	17.3219	46.8608	46.4786	36.968	1536.03	55710.2	25.1939
2021-04-29 09:11:04	55.1477	24.464	57.0507	1.5422	17.116	46.9182	46.5356	36.9692	1536.03	55711.9	25.1956
2021-04-29 09:11:04	55.1495	24.4635	57.09	1.56274	16.9009	46.9575	46.5745	36.9709	1536.03	55714.1	25.1972
2021-04-29 09:11:05	55.1521	24.4667	57.1188	1.56847	16.6753	46.9863	46.6031	36.9703	1536.04	55713.4	25.1958
2021-04-29 09:11:05	55.1528	24.4667	57.1283	1.5689	16.5634	46.9958	46.6126	36.9708	1536.04	55714.1	25.1963
2021-04-29 09:11:05	55.1529	24.4675	57.1312	1.56646	16.4452	46.9987	46.6154	36.9702	1536.04	55713.3	25.1956
2021-04-29 09:11:05	55.1531	24.4665	57.1207	1.54778	16.4013	46.9882	46.605	36.9712	1536.04	55714.7	25.1967
2021-04-29 09:11:05	55.1508	24.4625	57.0999	1.51901	16.4555	46.9674	46.5844	36.9727	1536.03	55716.5	25.1989
2021-04-29 09:11:05	55.1471	24.4619	57.0536	1.54499	16.5847	46.9211	46.5385	36.9704	1536.02	55713.5	25.1972
2021-04-29 09:11:05	55.1496	24.4621	56.9764	1.56696	16.7716	46.8439	46.4619	36.9722	1536.03	55715.8	25.1981
2021-04-29 09:11:05	55.1491	24.4631	56.8805	1.65729	17.0958	46.748	46.3668	36.971	1536.02	55714.2	25.1965
2021-04-29 09:11:06	55.1483	24.463	56.7768	1.71448	17.439	46.6443	46.2639	36.9705	1536.02	55713.5	25.1957
2021-04-29 09:11:06	55.1502	24.4641	56.6696	1.6958	17.7574	46.5371	46.1576	36.9711	1536.02	55714.2	25.1953
2021-04-29 09:11:06	55.1504	24.4647	56.5614	1.65915	18.0684	46.4289	46.0503	36.9708	1536.02	55713.8	25.1945
2021-04-29 09:11:06	55.1498	24.4638	56.4436	1.64112	18.4012	46.3111	45.9335	36.9711	1536.02	55714.1	25.1945
2021-04-29 09:11:06	55.1486	24.463	56.3212	1.6147	18.7854	46.1887	45.8121	36.9709	1536.02	55713.7	25.194
2021-04-29 09:11:06	55.1486	24.4637	56.195	1.6147	18.7854	46.0625	45.6868	36.9704	1536.01	55713.1	25.1929
2021-04-29 09:11:06	55.1486	24.4637	56.195	1.6147	18.7854	46.0625	45.6868	36.9704	1536.01	55713.1	25.1929
2021-04-29 09:11:06	55.1486	24.4637	56.195	1.58958	19.1857	46.0625	45.6868	36.9704	1536.01	55713.1	25.1929
2021-04-29 09:11:07	55.1522	24.4635	55.8363	1.59338	20.3965	45.7038	45.3311	36.9734	1536.01	55716.9	25.1937
2021-04-29 09:11:07	55.1534	24.4635	55.7891	1.61048	20.8677	45.6566	45.2843	36.9743	1536.01	55718.1	25.1942
2021-04-29 09:11:07	55.1526	24.4624	55.711	1.62537	21.1723	45.5785	45.2068	36.9746	1536.01	55718.4	25.1944
2021-04-29 09:11:07	55.1542	24.4629	55.6495	1.72772	21.399	45.517	45.1459	36.9755	1536.01	55719.6	25.1946
2021-04-29 09:11:07	55.1499	24.462	55.6049	1.74189	21.4567	45.4724	45.1016	36.973	1536	55716.2	25.1928
2021-04-29 09:11:07	55.1487	24.4619	55.5855	1.76694	21.3823	45.453	45.0823	36.9721	1536	55715	25.1921
2021-04-29 09:11:07	55.1451	24.4624	55.5973	1.75385	21.5046	45.4648	45.094	36.969	1536	55710.9	25.1896
2021-04-29 09:11:07	55.1446	24.4622	55.6184	1.70704	21.3996	45.4859	45.115	36.9688	1536	55710.6	25.1896
2021-04-29 09:11:08	55.1474	24.4624	55.6224	1.68979	21.5542	45.4899	45.119	36.9707	1536	55713.2	25.191
2021-04-29 09:11:08	55.1506	24.4624	55.6247	1.61921	21.4561	45.4922	45.1212	36.9732	1536	55716.4	25.1929
2021-04-29 09:11:08	55.152	24.4624	55.6128	1.55243	21.5299	45.4803	45.1094	36.9743	1536.01	55717.9	25.1937
2021-04-29 09:11:08	55.1526	24.4622	55.5957	1.55659	21.4509	45.4632	45.0924	36.9749	1536.01	55718.7	25.1942
2021-04-29 09:11:08	55.1546	24.4613	55.5853	1.60719	21.493	45.4528	45.0822	36.9771	1536.01	55721.7	25.1961
2021-04-29 09:11:08	55.1563	24.4606	55.5627	1.61836	21.4774	45.4302	45.0597	36.979	1536.01	55724.2	25.1976
2021-04-29 09:11:08	55.1499	24.4605	55.5211	1.619	21.3834	45.3886	45.0185	36.9742	1536	55717.7	25.1938
2021-04-29 09:11:08	55.1484	24.4608	55.4608	1.65228	21.5524	45.3283	44.9587	36.9729	1536	55716	25.1925
2021-04-29 09:11:09	55.1492	24.4609	55.3863	1.67733	21.5911	45.2538	44.8847	36.9734	1536	55716.7	25.1926
2021-04-29 09:11:09	55.1485	24.4609	55.3069	1.73824	21.6101	45.1744	44.8061	36.9729	1536	55715.9	25.1918
2021-04-29 09:11:09	55.1485	24.4607	55.2161	1.89027	21.6863	45.0836	44.716	36.9732	1535.99	55716.2	25.1917
2021-04-29 09:11:09	55.1462	24.4608	55.1095	1.92155	21.8374	44.977	44.6102	36.9713	1535.99	55713.7	25.1898
2021-04-29 09:11:09	55.1461	24.4609	54.9869	1.90995	21.9447	44.8544	44.4887	36.9712	1535.99	55713.5	25.1891
2021-04-29 09:11:09	55.1439	24.4608	54.8562	1.78348	22.1552	44.7237	44.359	36.9697	1535.98	55711.4	25.1875
2021-04-29 09:11:09	55.1451	24.4614	54.7287	1.67075	22.3115	44.5962	44.2325	36.9701	1535.98	55712	25.1871
2021-04-29 09:11:09	55.145	24.4611	54.6063	1.60841	22.6455	44.4738	44.1111	36.9703	1535.98	55712.2	25.1868
2021-04-29 09:11:10	55.1482	24.4613	54.4936	1.56317	22.8953	44.3611	43.9993	36.9727	1535.98	55715.3	25.188
2021-04-29 09:11:10	55.1473	24.4613	54.3752	1.54177	23.0453	44.2427	43.882	36.972	1535.98	55714.3	25.187
2021-04-29 09:11:10	55.1455	24.4611	54.2561	1.51185	23.0695	44.1236	43.7638	36.9709	1535.98	55712.8	25.1857
2021-04-29 09:11:10	55.145	24.4616	54.1438	1.54914	23.5621	44.0113	43.6524	36.97	1535.97	55711.6	25.1844
2021-04-29 09:11:10	55.1482	24.4621	54.0548	1.60876	23.9417	43.9223	43.5642	36.9721	1535.98	55714.4	25.1855
2021-04-29 09:11:10	55.1468	24.462	53.9921	1.63367	24.2007	43.8596	43.5019	36.9711	1535.97	55713	25.1845
2021-04-29 09:11:10	55.1445	24.4618	53.961	1.59223	24.1822	43.8285	43.4711	36.9696	1535.97	55710.9	25.1832
2021-04-29 09:11:10	55.1423	24.4615	53.9333	1.56281	24.1666	43.8008	43.4437	36.9683	1535.97	55709.1	25.1822
2021-04-29 09:11:11	55.1439	24.4613	53.9204	1.53833	24.2399	43.7879	43.4308	36.9695	1535.97	55710.8	25.1832
2021-04-29 09:11:11	55.1451	24.4617	53.9102	1.54642	24.3887	43.7777	43.4207	36.9702	1535.97	55711.7	25.1836
2021-04-29 09:11:11	55.1435	24.4613	53.9186	1.53669	24.233	43.7861	43.429	36.9693	1535.97	55710.5	25.183
2021-04-29 09:11:11	55.143	24.4609	53.9589	1.50784	24.1257	43.8264	43.469	36.9692	1535.97	55710.4	25.1832
2021-04-29 09:11:11	55.141	24.4606	54.0081	1.54728	24.2451	43.8756	43.5178	36.9679	1535.97	55708.7	25.1825
2021-04-29 09:11:11	55.1417	24.4594	54.0539	1.53819	24.1332	43.9214	43.5633	36.9695	1535.97	55710.7	25.1843
2021-04-29 09:11:11	55.1422	24.46	54.098	1.49152	24.3397	43.9655	43.607	36.9693	1535.97	55710.6	25.1842
2021-04-29 09:11:11	55.1442	24.4601	54.1346	1.4775	24.1563	44.0021	43.6433	36.9707	1535.97	55712.4	25.1853
2021-04-29 09:11:12	55.1424	24.4605	54.1807	1.48115	24.0778	44.0482	43.689	36.969	1535.97	55710.2	25.1841
2021-04-29 09:11:12	55.1432	24.4594	54.2266	1.52459	24.0472	44.0941	43.7345	36.9705	1535.97	55712.2	25.1858
2021-04-29 09:11:12	55.1418	24.4584	54.2625	1.55916	24.0715	44.13	43.7702	36.9703	1535.97	55711.9	25.1861
2021-04-29 09:11:12	55.1426	24.4585	54.2782	1.55286	24.1649	44.1457	43.7857	36.9708	1535.97	55712.6	25.1865
2021-04-29 09:11:12	55.1427	24.4599	54.2601	1.52338	24.1586	44.1276	43.7678	36.9698	1535.97	55711.2	25.1852
2021-04-29 09:11:12	55.1416	24.4604	54.2157	1.53647	24.2405	44.0832	43.7238	36.9685	1535.97	55709.5	25.1839
2021-04-29 09:11:12	55.1465	24.4603	54.1652	1.55315	24.2739	44.0327	43.6736	36.9722	1535.97	55714.5	25.1866
2021-04-29 09:11:12	55.1503	24.4626	54.1148	1.5543	24.4187	43.9823	43.6237	36.9733	1535.98	55715.9	25.1865
2021-04-29 09:11:13	55.1501	24.4672	54.049	1.57376	24.7481	43.9165	43.5584	36.9694	1535.99	55710.9	25.1819
2021-04-29 09:11:13	55.1544	24.4671	53.9564	1.65894	24.7781	43.8239	43.4665	36.9727	1535.99	55715.2	25.184
2021-04-29 09:11:13	55.1581	24.4783	53.8479	1.69974	24.9898	43.7154	43.3589	36.9663	1536.01	55706.9	25.1753
2021-04-29 09:11:13	55.163	24.4816	53.7279	1.67175	24.9927	43.5954	43.2399	36.9674	1536.01	55708.4	25.1746
2021-04-29 09:11:13	55.1673	24.4831	53.6016	1.63396	25.1455	43.4691	43.1146	36.9694	1536.02	55711.1	25.1751
2021-04-29 09:11:13	55.168	24.4817	53.4714	1.64155	25.4576	43.3389	42.9855	36.9712	1536.01	55713.3	25.1763
2021-04-29 09:11:13	55.1663	24.4793	53.3194	1.61492	25.8856	43.1869	42.8347	36.9719	1536.01	55714.2	25.1769
2021-04-29 09:11:13	55.1657	24.4799	53.1664	1.59703	26.3724	43.0339	42.683	36.971	1536	55712.9	25.1754
2021-04-29 09:11:14	55.1692	24.4866	53.0218	1.58743	26.7797	42.8893	42.5396	36.9681	1536.01	55709.2	25.1706
2021-04-29 09:11:14	55.1736	24.4919	52.8963	1.58257	27.4004	42.7638	42.415	36.9671	1536.02	55707.9	25.1676
2021-04-29 09:11:14	55.175	24.4936	52.795	1.57219	28.047	42.6625	42.3146	36.9668	1536.03	55707.6	25.1665
2021-04-29 09:11:14	55.177	24.497	52.7101	1.58171	28.1854	42.5776	42.2304	36.9656	1536.03	55706	25.1642
2021-04-29 09:11:14	55.1782	24.4991	52.6469	1.61735	28.5846	42.5144	42.1677	36.9647	1536.03	55704.9	25.1626
2021-04-29 09:11:14	55.1823	24.4995	52.59	1.6384	28.7773	42.4575	42.1112	36.9675	1536.04	55708.5	25.1643
2021-04-29 09:11:14	55.1837	24.5001	52.5456	1.68334	29.1159	42.4131	42.0672	36.9681	1536.04	55709.3	25.1644
2021-04-29 09:11:14	55.1861	24.5003	52.5219	1.79572	29.3195	42.3894	42.0437	36.9698	1536.04	55711.6	25.1655
2021-04-29 09:11:15	55.1848	24.5019	52.526	1.82649	29.4758	42.3935	42.0478	36.9674	1536.04	55708.5	25.1632
2021-04-29 09:11:15	55.1878	24.5004	52.565	1.73388	29.0397	42.4325	42.0865	36.9709	1536.04	55713.1	25.1665
2021-04-29 09:11:15	55.1902	24.5	52.604	1.65872	28.8494	42.4715	42.1252	36.9731	1536.05	55716.1	25.1685
2021-04-29 09:11:15	55.1893	24.4983	52.6399	1.6122	28.4825	42.5074	42.1607	36.9738	1536.04	55717	25.1697
2021-04-29 09:11:15	55.192	24.4983	52.6782	1.6122	28.2789	42.5457	42.1988	36.9758	1536.05	55719.6	25.1713
2021-04-29 09:11:15	55.193	24.4985	52.6992	1.56704	28.0205	42.5667	42.2196	36.9764	1536.05	55720.5	25.1718
2021-04-29 09:11:15	55.1938	24.4988	52.7185	1.51772	27.6213	42.586	42.2387	36.9767	1536.05	55720.9	25.1721
2021-04-29 09:11:15	55.195	24.4987	52.7285	1.48873	27.5959	42.596	42.2486	36.9778	1536.05	55722.3	25.173
2021-04-29 09:11:16	55.1935	24.4988	52.721	1.48544	27.4505	42.5885	42.2412	36.9765	1536.05	55720.7	25.1719
2021-04-29 09:11:16	55.1889	24.4988	52.6755	1.52001	27.8128	42.543	42.1961	36.973	1536.04	55716	25.1691
2021-04-29 09:11:16	55.1903	24.4987	52.615	1.57992	28.0072	42.4825	42.1361	36.9742	1536.04	55717.5	25.1698
2021-04-29 09:11:16	55.1917	24.4999	52.5386	1.63711	28.3239	42.4061	42.0603	36.9742	1536.05	55717.6	25.1691
2021-04-29 09:11:16	55.1933	24.4992	52.4605	1.67533	28.2304	42.328	41.9828	36.9761	1536.04	55720	25.1704
2021-04-29 09:11:16	55.1922	24.4964	52.3826	1.70396	28.9468	42.2501	41.9056	36.9776	1536.04	55721.9	25.1721
2021-04-29 09:11:16	55.1866	24.4894	52.2876	1.84947	29.1937	42.1551	41.8113	36.9792	1536.02	55723.8	25.1749
2021-04-29 09:11:16	55.1835	24.4928	52.1777	1.86529	29.5727	42.0452	41.7023	36.9741	1536.02	55716.9	25.1695
2021-04-29 09:11:17	55.1818	24.4909	52.0552	1.80252	30.0423	41.9227	41.5808	36.9744	1536.02	55717.3	25.1699
2021-04-29 09:11:17	55.1807	24.4909	51.9338	1.72128	30.8665	41.8013	41.4604	36.9737	1536.01	55716.3	25.1688
2021-04-29 09:11:17	55.1841	24.4942	51.8225	1.6686	31.3707	41.69	41.3501	36.9735	1536.02	55716.1	25.1672
2021-04-29 09:11:17	55.1809	24.4971	51.7205	1.65887	32.0525	41.588	41.2489	36.9687	1536.02	55709.7	25.1622
2021-04-29 09:11:17	55.1807	24.499	51.6185	1.67504	32.2683	41.486	41.1477	36.967	1536.02	55707.5	25.1599
2021-04-29 09:11:17	55.1804	24.496	51.5206	1.7056	32.5146	41.3881	41.0506	36.9693	1536.01	55710.4	25.1622
2021-04-29 09:11:17	55.1867	24.4922	51.4271	1.68349	32.7949	41.2946	40.9578	36.9773	1536.01	55720.9	25.1689
2021-04-29 09:11:17	55.1874	24.4907	51.3493	1.65178	33.2316	41.2168	40.8806	36.9791	1536.01	55723.2	25.1704
2021-04-29 09:11:18	55.185	24.4973	51.2988	1.65178	33.3954	41.1663	40.8306	36.9718	1536.02	55713.7	25.1627
2021-04-29 09:11:18	55.1847	24.5104	51.267	1.6734	33.3619	41.1345	40.7991	36.9608	1536.03	55699.3	25.1502
2021-04-29 09:11:18	55.1836	24.515	51.2563	1.64763	33.3579	41.1238	40.7885	36.9561	1536.04	55693.2	25.1453
2021-04-29 09:11:18	55.1876	24.5129	51.2451	1.57928	33.4098	41.1126	40.7774	36.9609	1536.04	55699.5	25.1495
2021-04-29 09:11:18	55.1957	24.513	51.2197	1.58801	33.2869	41.0872	40.7521	36.967	1536.05	55707.6	25.1539
2021-04-29 09:11:18	55.1994	24.517	51.1961	1.61163	33.1883	41.0636	40.7287	36.9665	1536.06	55707.1	25.1522
2021-04-29 09:11:18	55.2029	24.5167	51.179	1.65472	33.1987	41.0465	40.7118	36.9694	1536.06	55710.9	25.1545
2021-04-29 09:11:18	55.2016	24.5131	51.1687	1.70231	33.1099	41.0362	40.7015	36.9714	1536.05	55713.5	25.1571
2021-04-29 09:11:19	55.2039	24.5086	51.1465	1.66853	33.329	41.014	40.6795	36.9768	1536.05	55720.6	25.1624
2021-04-29 09:11:19	55.2065	24.5131	51.1035	1.71255	32.9939	40.971	40.6369	36.9751	1536.05	55718.5	25.1596
2021-04-29 09:11:19	55.2065	24.5166	51.05	1.73502	33.3683	40.9175	40.5839	36.9722	1536.06	55714.6	25.1561
2021-04-29 09:11:19	55.2062	24.5147	50.9916	1.71806	33.34	40.8591	40.5259	36.9735	1536.05	55716.3	25.1574
2021-04-29 09:11:19	55.2089	24.5136	50.9326	1.77539	33.0781	40.8001	40.4674	36.9765	1536.05	55720.2	25.1597
2021-04-29 09:11:19	55.2067	24.5148	50.8652	1.88247	33.2662	40.7327	40.4005	36.974	1536.05	55716.9	25.1572
2021-04-29 09:11:19	55.2073	24.5123	50.7863	1.87645	33.1877	40.6538	40.3223	36.9764	1536.05	55720.1	25.1595
2021-04-29 09:11:19	55.206	24.515	50.693	1.80803	33.7115	40.5605	40.2297	36.9732	1536.05	55715.8	25.1558
2021-04-29 09:11:20	55.2031	24.5117	50.5985	1.73516	34.0149	40.466	40.136	36.9738	1536.04	55716.4	25.1568
2021-04-29 09:11:20	55.2018	24.5111	50.5096	1.67053	34.3431	40.3771	40.0479	36.9733	1536.04	55715.7	25.1563
2021-04-29 09:11:20	55.2046	24.5092	50.4349	1.67719	34.8357	40.3024	39.9737	36.9771	1536.04	55720.6	25.1594
2021-04-29 09:11:20	55.2058	24.5158	50.3505	1.68914	34.909	40.218	39.89	36.9726	1536.05	55714.8	25.1536
2021-04-29 09:11:20	55.2025	24.5154	50.2594	1.69745	35.4939	40.1269	39.7997	36.9704	1536.04	55711.8	25.1516
2021-04-29 09:11:20	55.2005	24.5063	50.1651	1.75199	35.6243	40.0326	39.7061	36.9765	1536.02	55719.6	25.1586
2021-04-29 09:11:20	55.2015	24.511	50.0809	1.75771	36.3286	39.9484	39.6226	36.9734	1536.03	55715.6	25.1545
2021-04-29 09:11:20	55.2031	24.5074	50.0178	1.70374	36.8345	39.8853	39.56	36.9776	1536.02	55721.1	25.1585
2021-04-29 09:11:21	55.2044	24.5059	49.9817	1.66287	37.0963	39.8492	39.5243	36.9798	1536.02	55724	25.1605
2021-04-29 09:11:21	55.1975	24.5036	49.9472	1.63918	37.5169	39.8147	39.49	36.9765	1536.01	55719.6	25.1586
2021-04-29 09:11:21	55.1974	24.5022	49.9197	1.62408	37.4736	39.7872	39.4627	36.9776	1536.01	55720.9	25.1596
2021-04-29 09:11:21	55.1954	24.5039	49.8846	1.62723	37.7874	39.7521	39.428	36.9747	1536.01	55717.1	25.1568
2021-04-29 09:11:21	55.1977	24.5034	49.863	1.68836	37.7914	39.7305	39.4065	36.9769	1536.01	55720	25.1585
2021-04-29 09:11:21	55.1963	24.5019	49.8536	1.75356	37.856	39.7211	39.3971	36.977	1536.01	55720.1	25.159
2021-04-29 09:11:21	55.1913	24.4996	49.8574	1.70696	37.728	39.7249	39.401	36.9752	1536	55717.6	25.1583
2021-04-29 09:11:21	55.1915	24.4994	49.8583	1.60239	37.4949	39.7258	39.4019	36.9754	1536	55717.9	25.1586
2021-04-29 09:11:22	55.1915	24.4991	49.8475	1.5233	37.762	39.715	39.3911	36.9758	1536	55718.4	25.1589
2021-04-29 09:11:22	55.1911	24.5	49.83	1.4941	37.6928	39.6975	39.3738	36.9747	1536	55717	25.1578
2021-04-29 09:11:22	55.1931	24.5002	49.8175	1.56818	37.5307	39.685	39.3614	36.9761	1536	55718.8	25.1587
2021-04-29 09:11:22	55.1909	24.4962	49.8107	1.6734	37.473	39.6782	39.3547	36.9777	1535.99	55720.8	25.1611
2021-04-29 09:11:22	55.1867	24.4928	49.8188	1.6555	37.2365	39.6863	39.3627	36.9774	1535.99	55720.3	25.1619
2021-04-29 09:11:22	55.1861	24.494	49.8107	1.62988	37.2977	39.6782	39.3546	36.9759	1535.99	55718.4	25.1604
2021-04-29 09:11:22	55.183	24.4959	49.7744	1.58987	37.5255	39.6419	39.3186	36.972	1535.99	55713.2	25.1567
2021-04-29 09:11:22	55.1851	24.4953	49.7369	1.56768	37.6957	39.6044	39.2814	36.9741	1535.99	55716	25.1583
2021-04-29 09:11:23	55.186	24.4978	49.6993	1.61506	37.7049	39.5668	39.2441	36.9727	1535.99	55714.1	25.1563
2021-04-29 09:11:23	55.1897	24.4978	49.6718	1.69881	38.2264	39.5393	39.2169	36.9755	1535.99	55717.9	25.1584
2021-04-29 09:11:23	55.19	24.4938	49.6517	1.74905	38.8343	39.5192	39.1969	36.979	1535.99	55722.5	25.1621
2021-04-29 09:11:23	55.1873	24.4915	49.6227	1.7011	39.1331	39.4902	39.1682	36.9789	1535.98	55722.2	25.1626
2021-04-29 09:11:23	55.1805	24.4916	49.5696	1.67375	39.4573	39.4371	39.1155	36.9737	1535.97	55715.3	25.1584
2021-04-29 09:11:23	55.1786	24.4918	49.506	1.6414	39.759	39.3735	39.0524	36.9721	1535.97	55713.2	25.1569
2021-04-29 09:11:23	55.18	24.4906	49.4466	1.66545	40.4374	39.3141	38.9935	36.9742	1535.97	55715.9	25.1586
2021-04-29 09:11:23	55.184	24.493	49.3899	1.73423	40.7114	39.2574	38.9373	36.9752	1535.98	55717.3	25.1584
2021-04-29 09:11:24	55.1846	24.4959	49.3294	1.78333	40.6058	39.1969	38.8773	36.9733	1535.98	55714.7	25.1558
2021-04-29 09:11:24	55.1809	24.4953	49.2514	1.7328	40.9357	39.1189	38.7999	36.9711	1535.98	55711.7	25.154
2021-04-29 09:11:24	55.1814	24.4953	49.1539	1.69508	40.7229	39.0214	38.7032	36.9715	1535.97	55712.2	25.1538
2021-04-29 09:11:24	55.1795	24.4973	49.0452	1.70968	40.9669	38.9127	38.5954	36.9684	1535.97	55708.1	25.1504
2021-04-29 09:11:24	55.1784	24.4971	48.9385	1.6827	40.9992	38.806	38.4895	36.9677	1535.97	55707.2	25.1495
2021-04-29 09:11:24	55.1794	24.4971	48.8367	1.65829	41.193	38.7042	38.3886	36.9686	1535.97	55708.2	25.1497
2021-04-29 09:11:24	55.1809	24.4987	48.721	1.6492	41.523	38.5885	38.2739	36.9685	1535.97	55708.1	25.1487
2021-04-29 09:11:24	55.1796	24.4996	48.5991	1.61635	41.5149	38.4666	38.1529	36.9667	1535.97	55705.7	25.1465
2021-04-29 09:11:25	55.179	24.4959	48.4738	1.59552	41.4347	38.3413	38.0287	36.9694	1535.96	55709.1	25.1491
2021-04-29 09:11:25	55.179	24.4942	48.3606	1.56911	41.5201	38.2281	37.9163	36.9709	1535.96	55711	25.1503
2021-04-29 09:11:25	55.1779	24.4931	48.2666	1.56518	41.4993	38.1341	37.8231	36.9709	1535.95	55711	25.1503
2021-04-29 09:11:25	55.1792	24.4925	48.1971	1.57162	41.5893	38.0646	37.7542	36.9724	1535.95	55712.9	25.1513
2021-04-29 09:11:25	55.1756	24.4919	48.1349	1.61671	41.5778	38.0024	37.6925	36.9702	1535.95	55710	25.1495
2021-04-29 09:11:25	55.1792	24.4915	48.0734	1.6399	42.0675	37.9409	37.6315	36.9733	1535.95	55714	25.1517
2021-04-29 09:11:25	55.1745	24.4917	48.0117	1.70947	42.1569	37.8792	37.5703	36.9696	1535.94	55709.1	25.1486
2021-04-29 09:11:25	55.178	24.4923	47.954	1.7079	42.5018	37.8215	37.5131	36.9718	1535.95	55712	25.1498
2021-04-29 09:11:26	55.1799	24.4971	47.9212	1.70367	43.0146	37.7887	37.4805	36.9693	1535.96	55708.8	25.1463
2021-04-29 09:11:26	55.1724	24.4979	47.9183	1.74039	43.719	37.7858	37.4777	36.963	1535.95	55700.4	25.1413
2021-04-29 09:11:26	55.169	24.4963	47.9311	1.66724	44.3062	37.7986	37.4904	36.9616	1535.95	55698.5	25.1408
2021-04-29 09:11:26	55.1715	24.4954	47.9393	1.57147	44.7509	37.8068	37.4985	36.9644	1535.95	55702.2	25.1432
2021-04-29 09:11:26	55.1721	24.4954	47.9302	1.52245	45.3358	37.7977	37.4894	36.9648	1535.95	55702.7	25.1435
2021-04-29 09:11:26	55.1743	24.4959	47.9164	1.5306	45.8157	37.7839	37.4758	36.966	1535.95	55704.4	25.1442
2021-04-29 09:11:26	55.1757	24.4977	47.9025	1.57856	46.4376	37.77	37.462	36.9656	1535.95	55703.8	25.1433
2021-04-29 09:11:26	55.1755	24.501	47.8862	1.60998	46.9775	37.7537	37.4458	36.9628	1535.96	55700.1	25.1401
2021-04-29 09:11:27	55.1772	24.5011	47.8455	1.61907	47.6547	37.713	37.4055	36.9639	1535.96	55701.7	25.1407
2021-04-29 09:11:27	55.1773	24.499	47.7833	1.65257	48.3434	37.6508	37.3438	36.9658	1535.95	55704.1	25.1425
2021-04-29 09:11:27	55.1868	24.502	47.6979	1.67075	49.0662	37.5654	37.2591	36.9705	1535.96	55710.4	25.1448
2021-04-29 09:11:27	55.186	24.5036	47.6107	1.68828	49.3246	37.4782	37.1726	36.9686	1535.97	55708	25.1425
2021-04-29 09:11:27	55.1865	24.5019	47.5226	1.70074	49.8363	37.3901	37.0852	36.9704	1535.96	55710.2	25.144
2021-04-29 09:11:27	55.1921	24.5048	47.4347	1.73545	49.9441	37.3022	36.998	36.9723	1535.97	55712.8	25.1442
2021-04-29 09:11:27	55.2048	24.5365	47.3283	1.77689	50.3243	37.1958	36.8925	36.9558	1536.03	55691.6	25.1216
2021-04-29 09:11:27	55.2017	24.54	47.2046	1.72794	50.1045	37.0721	36.7698	36.9506	1536.03	55684.7	25.1161
2021-04-29 09:11:28	55.2111	24.5355	47.08	1.68456	49.8322	36.9475	36.6463	36.9615	1536.03	55699	25.1251
2021-04-29 09:11:28	55.2144	24.5323	46.9659	1.6492	50.0312	36.8334	36.533	36.9666	1536.02	55705.7	25.1295
2021-04-29 09:11:28	55.217	24.5463	46.8763	1.60833	50.1305	36.7438	36.4441	36.957	1536.04	55693.3	25.1176
2021-04-29 09:11:28	55.2186	24.5582	46.8173	1.61177	50.0601	36.6848	36.3857	36.9485	1536.06	55682.2	25.1073
2021-04-29 09:11:28	55.2232	24.5589	46.7825	1.61148	50.0733	36.65	36.3511	36.9513	1536.07	55686.1	25.1091
2021-04-29 09:11:28	55.2313	24.5688	46.752	1.61241	50.2031	36.6195	36.3209	36.9493	1536.09	55683.7	25.1045
2021-04-29 09:11:28	55.2358	24.5724	46.7417	1.59932	50.1235	36.6092	36.3107	36.9498	1536.1	55684.3	25.1036
2021-04-29 09:11:28	55.2392	24.566	46.7369	1.6258	50.2077	36.6044	36.3059	36.9576	1536.09	55694.6	25.1115
2021-04-29 09:11:29	55.25	24.5633	46.747	1.60748	50.0641	36.6145	36.3159	36.9679	1536.1	55708.3	25.1202
2021-04-29 09:11:29	55.2559	24.5573	46.7738	1.56775	49.932	36.6413	36.3425	36.9774	1536.09	55720.8	25.1293
2021-04-29 09:11:29	55.2604	24.5595	46.8125	1.52738	50.2106	36.68	36.3809	36.9789	1536.1	55722.9	25.1299
2021-04-29 09:11:29	55.2625	24.5622	46.8385	1.50441	50.1581	36.706	36.4067	36.9783	1536.11	55722.2	25.1288
2021-04-29 09:11:29	55.2615	24.5639	46.8439	1.50548	50.0433	36.7114	36.412	36.9761	1536.11	55719.3	25.1266
2021-04-29 09:11:29	55.258	24.564	46.8199	1.51965	49.8368	36.6874	36.3882	36.9734	1536.1	55715.6	25.1244
2021-04-29 09:11:29	55.2596	24.5621	46.7956	1.55301	49.819	36.6631	36.3641	36.9761	1536.1	55719.3	25.1269
2021-04-29 09:11:29	55.2543	24.5594	46.76	1.6243	50.2816	36.6275	36.3288	36.9745	1536.09	55716.9	25.1263
2021-04-29 09:11:30	55.2526	24.5542	46.7246	1.70503	51.2057	36.5921	36.2937	36.9774	1536.08	55720.7	25.13
2021-04-29 09:11:30	55.2452	24.5522	46.67	1.75886	51.7762	36.5375	36.2395	36.9735	1536.07	55715.4	25.1274
2021-04-29 09:11:30	55.2429	24.5475	46.5958	1.72207	52.4741	36.4633	36.166	36.9757	1536.06	55718.2	25.1302
2021-04-29 09:11:30	55.2458	24.5519	46.4959	1.7119	53.0429	36.3634	36.0669	36.9743	1536.07	55716.3	25.1273
2021-04-29 09:11:30	55.2491	24.5549	46.3866	1.69301	53.8181	36.2541	35.9585	36.9744	1536.08	55716.5	25.126
2021-04-29 09:11:30	55.2531	24.5647	46.2823	1.67483	54.429	36.1498	35.855	36.9694	1536.09	55710.1	25.1188
2021-04-29 09:11:30	55.2542	24.5732	46.185	1.64978	54.973	36.0525	35.7585	36.9632	1536.1	55702	25.1112
2021-04-29 09:11:30	55.2597	24.5738	46.0928	1.62644	55.5308	35.9603	35.6671	36.9669	1536.11	55707	25.1134
2021-04-29 09:11:31	55.2637	24.5765	45.9954	1.6535	55.6888	35.8629	35.5704	36.9677	1536.11	55708	25.1127
2021-04-29 09:11:31	55.2684	24.5688	45.9007	1.66051	55.4269	35.7682	35.4765	36.9776	1536.1	55721	25.1222
2021-04-29 09:11:31	55.2742	24.5845	45.8225	1.62129	55.3323	35.69	35.3989	36.9691	1536.13	55710	25.1106
2021-04-29 09:11:31	55.2762	24.5999	45.76	1.58937	54.6747	35.6275	35.337	36.9579	1536.16	55695.6	25.0972
2021-04-29 09:11:31	55.2793	24.6258	45.7232	1.59144	54.3425	35.5907	35.3004	36.9389	1536.2	55670.9	25.0748
2021-04-29 09:11:31	55.2839	24.6349	45.7039	1.58701	54.0714	35.5714	35.2814	36.9349	1536.22	55665.8	25.0689
2021-04-29 09:11:31	55.2981	24.6423	45.6879	1.57283	53.0936	35.5554	35.2655	36.9394	1536.24	55672.1	25.07
2021-04-29 09:11:31	55.3146	24.6422	45.6715	1.55544	52.3876	35.539	35.2492	36.9521	1536.25	55689	25.0796
2021-04-29 09:11:32	55.3224	24.6415	45.6506	1.60161	52.1344	35.5181	35.2285	36.9585	1536.26	55697.4	25.0845
2021-04-29 09:11:32	55.3278	24.6466	45.635	1.64799	52.2469	35.5025	35.2129	36.9584	1536.27	55697.4	25.0828
2021-04-29 09:11:32	55.3311	24.6402	45.6306	1.65801	52.3288	35.4981	35.2086	36.9661	1536.26	55707.6	25.0906
2021-04-29 09:11:32	55.3353	24.62	45.6354	1.66746	52.4401	35.5029	35.2134	36.9859	1536.23	55733.5	25.1118
2021-04-29 09:11:32	55.338	24.6117	45.6367	1.64627	52.5791	35.5042	35.2147	36.9948	1536.22	55745.1	25.121
2021-04-29 09:11:32	55.3366	24.6134	45.6177	1.62759	53.25	35.4852	35.1958	36.9923	1536.22	55741.9	25.1186
2021-04-29 09:11:32	55.3304	24.6113	45.5991	1.65743	53.6872	35.4666	35.1773	36.9895	1536.22	55738	25.117
2021-04-29 09:11:32	55.332	24.6179	45.5804	1.70174	54.2306	35.4479	35.1588	36.9852	1536.23	55732.5	25.1116
2021-04-29 09:11:33	55.3302	24.6189	45.5797	1.77696	54.8374	35.4472	35.1581	36.983	1536.23	55729.6	25.1097
2021-04-29 09:11:33	55.328	24.6229	45.5714	1.75742	55.7119	35.4389	35.1499	36.978	1536.23	55723	25.1046
2021-04-29 09:11:33	55.3289	24.6193	45.5461	1.67604	56.9105	35.4136	35.1248	36.9817	1536.23	55727.8	25.1084
2021-04-29 09:11:33	55.3278	24.6163	45.5043	1.64928	58.1519	35.3718	35.0834	36.9834	1536.22	55729.9	25.1104
2021-04-29 09:11:33	55.3351	24.6139	45.4635	1.77782	58.7345	35.331	35.0429	36.9909	1536.22	55739.9	25.1167
2021-04-29 09:11:33	55.3413	24.6285	45.4165	1.80445	59.7134	35.284	34.9962	36.9835	1536.25	55730.4	25.1064
2021-04-29 09:11:33	55.3499	24.6357	45.3804	1.79514	60.7892	35.2479	34.9605	36.9841	1536.26	55731.3	25.1045
2021-04-29 09:11:33	55.3609	24.6402	45.3351	1.88905	61.5281	35.2026	34.9156	36.9886	1536.28	55737.6	25.1064
2021-04-29 09:11:34	55.369	24.6632	45.2736	1.93514	61.8915	35.1411	34.8546	36.9759	1536.32	55721.1	25.0894
2021-04-29 09:11:34	55.3737	24.6624	45.2081	1.91138	61.6608	35.0756	34.7895	36.9801	1536.32	55726.7	25.0926
2021-04-29 09:11:34	55.3698	24.6576	45.1302	1.87001	61.8811	34.9977	34.7123	36.9812	1536.31	55728.1	25.0946
2021-04-29 09:11:34	55.3728	24.6595	45.05	1.8174	61.8736	34.9175	34.6328	36.9818	1536.31	55728.9	25.0941
2021-04-29 09:11:34	55.3742	24.6539	44.9888	1.76451	61.5327	34.8563	34.572	36.9876	1536.31	55736.4	25.0999
2021-04-29 09:11:34	55.3754	24.6567	44.941	1.77346	61.1105	34.8085	34.5247	36.9861	1536.31	55734.5	25.0978
2021-04-29 09:11:34	55.3771	24.6685	44.8896	1.78928	60.8549	34.7571	34.4736	36.9777	1536.33	55723.6	25.0876
2021-04-29 09:11:34	55.386	24.6732	44.8257	1.88139	60.5971	34.6932	34.4103	36.9806	1536.34	55727.5	25.088
2021-04-29 09:11:35	55.3951	24.6725	44.7661	1.95311	60.3335	34.6336	34.3511	36.988	1536.35	55737.4	25.0936
2021-04-29 09:11:35	55.4025	24.677	44.7053	1.92856	59.8484	34.5728	34.2909	36.9899	1536.36	55740.1	25.0935
2021-04-29 09:11:35	55.4109	24.6916	44.6526	1.81633	60.1708	34.5201	34.2386	36.9843	1536.39	55732.9	25.0845
2021-04-29 09:11:35	55.4081	24.7055	44.6142	1.82728	60.15	34.4817	34.2005	36.9707	1536.41	55715.2	25.0698
2021-04-29 09:11:35	55.4062	24.6861	44.5587	2.00114	60.5625	34.4262	34.1454	36.9853	1536.37	55734.1	25.0866
2021-04-29 09:11:35	55.4824	24.7054	44.4935	1.95826	60.416	34.361	34.0808	37.0268	1536.46	55790	25.1118
2021-04-29 09:11:35	55.5227	24.7827	44.4136	1.85455	60.3917	34.2811	34.0016	36.9934	1536.61	55747.7	25.0626
2021-04-29 09:11:35	55.52	24.823	44.3353	1.76723	60.7938	34.2028	33.9239	36.9583	1536.67	55701.9	25.0234
2021-04-29 09:11:36	55.5327	24.8382	44.2657	1.74748	60.5469	34.1332	33.8548	36.9554	1536.7	55698.5	25.0162
2021-04-29 09:11:36	55.5419	24.8668	44.2088	1.69623	60.8797	34.0763	33.7984	36.9389	1536.75	55677.2	24.9948
2021-04-29 09:11:36	55.5779	24.8936	44.1433	1.6842	60.889	34.0108	33.7335	36.9439	1536.82	55684.7	24.9901
2021-04-29 09:11:36	55.7055	24.9779	44.0679	1.69315	61.0239	33.9354	33.6586	36.9704	1537.05	55722.7	24.984
2021-04-29 09:11:36	55.7482	25.0121	43.9794	1.70732	60.9778	33.8469	33.5709	36.9743	1537.14	55728.9	24.9761
2021-04-29 09:11:36	55.7918	25.1134	43.8858	1.69558	61.0557	33.7533	33.4781	36.9241	1537.32	55664.9	24.9065
2021-04-29 09:11:36	55.8177	25.1496	43.7946	1.67826	61.595	33.6621	33.3876	36.9138	1537.4	55652.3	24.8872
2021-04-29 09:11:36	55.884	25.233	43.719	1.72801	62.4481	33.5865	33.3126	36.8951	1537.57	55629.9	24.8471
2021-04-29 09:11:37	55.9828	25.2682	43.6381	1.71061	63.4086	33.5056	33.2324	36.9401	1537.71	55691.1	24.8698
2021-04-29 09:11:37	56.1011	25.31	43.5463	1.72758	63.8729	33.4138	33.1413	36.9941	1537.86	55764.4	24.8973
2021-04-29 09:11:37	56.1531	25.3807	43.4563	1.75241	64.3528	33.3238	33.052	36.9751	1538.01	55741.3	24.8607
2021-04-29 09:11:37	56.157	25.4665	43.3743	1.73831	65.394	33.2418	32.9707	36.9081	1538.14	55654.6	24.7831
2021-04-29 09:11:37	56.1677	25.4831	43.3039	1.73602	66.7917	33.1714	32.9009	36.9026	1538.17	55647.8	24.7735
2021-04-29 09:11:37	56.1786	25.5156	43.2583	1.67891	68.0953	33.1258	32.8557	36.8842	1538.22	55624.2	24.7493
2021-04-29 09:11:37	56.1865	25.5222	43.223	1.63532	68.9658	33.0905	32.8207	36.8848	1538.24	55625.2	24.7475
2021-04-29 09:11:37	56.2145	25.5353	43.1858	1.56947	69.7422	33.0533	32.7838	36.8949	1538.28	55639.2	24.751
2021-04-29 09:11:38	56.3299	25.5494	43.1436	1.59552	70.169	33.0111	32.7419	36.9689	1538.39	55738.5	24.8023
2021-04-29 09:11:38	56.3759	25.5455	43.0938	1.58092	69.6349	32.9613	32.6925	37.0062	1538.42	55788	24.8315
2021-04-29 09:11:38	56.4096	25.5784	43.0512	1.5296	69.5201	32.9187	32.6503	37.0044	1538.5	55786.8	24.8198
2021-04-29 09:11:38	56.4208	25.6085	43.0164	1.56654	69.7358	32.8839	32.6158	36.9882	1538.55	55766.1	24.798
2021-04-29 09:11:38	56.4099	25.6225	43.0034	1.58064	69.8633	32.8709	32.6028	36.9688	1538.56	55740.7	24.7789
2021-04-29 09:11:38	56.3905	25.6232	43.0033	1.57119	69.14	32.8708	32.6028	36.9538	1538.55	55720.7	24.7673
2021-04-29 09:11:38	56.3842	25.629	43.0014	1.48816	69.354	32.8689	32.6009	36.9444	1538.55	55708.3	24.7584
2021-04-29 09:11:38	56.3954	25.625	43.0114	1.41372	69.0829	32.8789	32.6107	36.956	1538.56	55723.7	24.7685
2021-04-29 09:11:39	56.4544	25.6085	43.0292	1.34337	69.3465	32.8967	32.6285	37.013	1538.58	55799.3	24.8168
2021-04-29 09:11:39	56.4724	25.5906	43.0684	1.30958	69.3436	32.9359	32.6673	37.041	1538.57	55836	24.8436
2021-04-29 09:11:39	56.4898	25.5795	43.1251	1.31445	69.414	32.9926	32.7236	37.0629	1538.57	55864.9	24.8639
2021-04-29 09:11:39	56.4802	25.5723	43.1483	1.31209	69.7583	33.0158	32.7466	37.0616	1538.55	55863	24.8652
2021-04-29 09:11:39	56.4757	25.5678	43.1585	1.31595	70.2256	33.026	32.7567	37.062	1538.54	55863.3	24.867
2021-04-29 09:11:39	56.474	25.5684	43.1283	1.36741	70.2573	32.9958	32.7267	37.0603	1538.54	55861	24.8654
2021-04-29 09:11:39	56.4804	25.571	43.0999	1.40499	69.8656	32.9674	32.6986	37.0629	1538.54	55864.6	24.8664
2021-04-29 09:11:39	56.4938	25.5785	43.0569	1.50391	69.8183	32.9244	32.6559	37.0667	1538.57	55869.9	24.8668
2021-04-29 09:11:40	56.505	25.5915	43.0011	1.59588	69.6828	32.8686	32.6006	37.0644	1538.59	55867.3	24.8608
2021-04-29 09:11:40	56.5167	25.5949	42.9231	1.66803	69.3003	32.7906	32.5232	37.0703	1538.61	55875.2	24.8638
2021-04-29 09:11:40	56.562	25.6199	42.8214	1.64011	68.7679	32.6889	32.4223	37.0835	1538.68	55893.7	24.8656
2021-04-29 09:11:40	56.6242	25.7081	42.71	1.58228	68.611	32.5775	32.3118	37.0576	1538.86	55862	24.818
2021-04-29 09:11:40	56.6523	25.7384	42.6044	1.47714	67.8496	32.4719	32.2071	37.0539	1538.92	55858	24.8053
2021-04-29 09:11:40	56.6899	25.7621	42.4921	1.37801	67.6085	32.3596	32.0957	37.0623	1538.98	55870	24.8038
2021-04-29 09:11:40	56.7341	25.8609	42.3779	1.2758	67.0293	32.2454	31.9825	37.0148	1539.16	55809.8	24.7364
2021-04-29 09:11:40	56.8178	25.9246	42.2472	1.24309	66.6936	32.1147	31.8528	37.0248	1539.32	55825.4	24.7234
2021-04-29 09:11:41	56.8685	25.9615	42.1214	1.22283	67.0824	31.9889	31.728	37.0322	1539.41	55836.5	24.7169
2021-04-29 09:11:41	56.8842	25.9552	42.0057	1.19664	67.8242	31.8732	31.6133	37.0488	1539.41	55858.4	24.7309
2021-04-29 09:11:41	56.8942	25.9637	41.9131	1.19012	68.5943	31.7806	31.5215	37.0493	1539.43	55859.3	24.7282
2021-04-29 09:11:41	56.8932	25.9859	41.8306	1.17438	69.771	31.6981	31.4396	37.0307	1539.46	55835.2	24.7068
2021-04-29 09:11:41	56.9071	26.0016	41.7759	1.17352	70.5094	31.6434	31.3854	37.0282	1539.49	55832.3	24.6997
2021-04-29 09:11:41	56.9297	26.0069	41.721	1.20387	71.3175	31.5885	31.3309	37.0405	1539.52	55849	24.7072
2021-04-29 09:11:41	56.9524	26.0123	41.668	1.27251	72.4891	31.5355	31.2783	37.0528	1539.54	55865.5	24.7145
2021-04-29 09:11:41	56.9658	26.0137	41.61	1.22706	73.3803	31.4775	31.2208	37.0616	1539.55	55877.3	24.7204
2021-04-29 09:11:42	56.9661	26.0152	41.5755	1.19156	74.4589	31.443	31.1866	37.0606	1539.56	55876	24.7191
2021-04-29 09:11:42	56.979	26.016	41.56	1.18404	74.7514	31.4275	31.1712	37.0695	1539.57	55887.9	24.7255
2021-04-29 09:11:42	56.9896	26.0142	41.59	1.19635	75.3132	31.4575	31.201	37.0787	1539.57	55900.1	24.7331
2021-04-29 09:11:42	56.999	26.0102	41.6123	1.15326	76.4034	31.4798	31.2231	37.0888	1539.58	55913.5	24.7421
2021-04-29 09:11:42	57.0033	26.0105	41.6374	1.07747	76.5165	31.5049	31.248	37.0917	1539.58	55917.4	24.7443
2021-04-29 09:11:42	57.0048	26.0108	41.6661	1.03409	75.9056	31.5336	31.2764	37.0925	1539.58	55918.5	24.745
2021-04-29 09:11:42	57.0052	26.0113	41.7029	1.04511	76.2154	31.5704	31.313	37.0924	1539.58	55918.4	24.7449
2021-04-29 09:11:42	57.008	26.0124	41.7554	1.05506	75.8122	31.6229	31.365	37.0935	1539.59	55920	24.7456
2021-04-29 09:11:43	57.0069	26.0125	41.796	1.07768	75.2417	31.6635	31.4053	37.0927	1539.59	55918.9	24.7451
2021-04-29 09:11:43	57.0043	26.0111	41.8277	1.08784	75.1465	31.6952	31.4368	37.0919	1539.58	55917.8	24.7451
2021-04-29 09:11:43	57.0072	26.0096	41.8257	1.05714	74.9516	31.6932	31.4348	37.0952	1539.58	55922.1	24.748
2021-04-29 09:11:43	57.0112	26.0091	41.7952	1.04962	74.8956	31.6627	31.4045	37.0986	1539.59	55926.6	24.7506
2021-04-29 09:11:43	57.0108	26.0116	41.7544	1.09794	75.2527	31.6219	31.364	37.0963	1539.59	55923.6	24.748
2021-04-29 09:11:43	57.0116	26.0128	41.7106	1.14761	75.6657	31.5781	31.3206	37.0958	1539.59	55923.1	24.747
2021-04-29 09:11:43	57.0116	26.0135	41.6741	1.21267	76.374	31.5416	31.2844	37.0954	1539.59	55922.4	24.7463
2021-04-29 09:11:43	57.0114	26.0142	41.6282	1.24273	76.6446	31.4957	31.2388	37.0947	1539.59	55921.6	24.7454
2021-04-29 09:11:44	57.015	26.0154	41.5626	1.22792	76.6648	31.4301	31.1738	37.0963	1539.59	55923.7	24.746
2021-04-29 09:11:44	57.016	26.0168	41.4733	1.21432	76.3423	31.3408	31.0852	37.0959	1539.6	55923.2	24.7448
2021-04-29 09:11:44	57.0174	26.0179	41.3775	1.20852	76.37	31.245	30.9902	37.0961	1539.6	55923.5	24.7442
2021-04-29 09:11:44	57.0184	26.0201	41.2811	1.18733	77.5231	31.1486	30.8946	37.0951	1539.6	55922.1	24.7423
2021-04-29 09:11:44	57.0191	26.0225	41.1972	1.18705	78.0451	31.0647	30.8113	37.0937	1539.6	55920.2	24.7401
2021-04-29 09:11:44	57.0204	26.0278	41.1135	1.15956	78.9796	30.981	30.7284	37.0904	1539.61	55916	24.7356
2021-04-29 09:11:44	57.0317	26.036	41.0269	1.14475	78.8982	30.8944	30.6425	37.0921	1539.63	55918.5	24.734
2021-04-29 09:11:44	57.0604	26.0508	40.9307	1.19041	78.5129	30.7982	30.547	37.1011	1539.67	55931.1	24.7357
2021-04-29 09:11:45	57.0744	26.1001	40.8275	1.16507	78.1553	30.695	30.4447	37.0716	1539.75	55893.3	24.6974
2021-04-29 09:11:45	57.0895	26.1434	40.7294	1.13337	77.6361	30.5969	30.3474	37.0476	1539.83	55862.7	24.6652
2021-04-29 09:11:45	57.117	26.1726	40.6414	1.08598	76.9434	30.5089	30.2601	37.0442	1539.89	55859.2	24.653
2021-04-29 09:11:45	57.1545	26.2154	40.5668	1.06351	76.4559	30.4343	30.1861	37.0371	1539.98	55851.3	24.6339
2021-04-29 09:11:45	57.1725	26.2355	40.4897	1.05993	75.109	30.3572	30.1096	37.0341	1540.02	55847.9	24.6249
2021-04-29 09:11:45	57.2452	26.2424	40.4117	1.10445	74.7364	30.2792	30.0323	37.0817	1540.09	55911.7	24.6583
2021-04-29 09:11:45	57.265	26.2529	40.3374	1.11533	73.5285	30.2049	29.9586	37.0877	1540.12	55920.1	24.6592
2021-04-29 09:11:45	57.2793	26.2707	40.2641	1.08813	73.0619	30.1316	29.8859	37.0838	1540.15	55915.5	24.6503
2021-04-29 09:11:46	57.3011	26.2987	40.2083	1.08104	72.9742	30.0758	29.8306	37.0771	1540.21	55907.5	24.6361
2021-04-29 09:11:46	57.3061	26.3293	40.1634	1.08319	72.8138	30.0309	29.786	37.0561	1540.25	55880.5	24.6104
2021-04-29 09:11:46	57.2966	26.3592	40.1341	1.05463	74.1976	30.0016	29.7569	37.0251	1540.29	55840.2	24.5774
2021-04-29 09:11:46	57.2958	26.3686	40.1062	1.05463	75.3963	29.9737	29.7293	37.017	1540.3	55829.7	24.5682
2021-04-29 09:11:46	57.3037	26.3539	40.0799	1.0391	76.4421	29.9474	29.7032	37.0345	1540.29	55852.6	24.5859
2021-04-29 09:11:46	57.3151	26.3888	40.0626	1.04189	77.5704	29.9301	29.686	37.0147	1540.35	55827.4	24.5599
2021-04-29 09:11:46	57.3354	26.4155	40.0524	1.03466	79.0378	29.9199	29.676	37.0081	1540.4	55819.5	24.5463
2021-04-29 09:11:46	57.3882	26.4064	40.0668	1.07396	80.8537	29.9343	29.6901	37.0539	1540.43	55880.4	24.5839
2021-04-29 09:11:47	57.4075	26.4097	40.1019	1.00553	82.0379	29.9694	29.725	37.0653	1540.45	55895.7	24.5915
2021-04-29 09:11:47	57.3946	26.3839	40.116	0.940543	83.7973	29.9835	29.739	37.0767	1540.4	55910	24.6084
2021-04-29 09:11:47	57.3937	26.3583	40.1271	0.897169	86.0181	29.9946	29.75	37.0967	1540.36	55935.8	24.6317
2021-04-29 09:11:47	57.3985	26.3483	40.1275	0.887363	87.5427	29.995	29.7504	37.1083	1540.35	55950.9	24.6436
2021-04-29 09:11:47	57.4085	26.3631	40.1282	0.896882	88.4812	29.9957	29.7511	37.1036	1540.38	55945.1	24.6353
2021-04-29 09:11:47	57.4232	26.4076	40.1375	0.910195	89.0061	30.005	29.7604	37.0785	1540.46	55913.2	24.6023
2021-04-29 09:11:47	57.4424	26.4142	40.1484	0.910625	87.7434	30.0159	29.7712	37.0871	1540.48	55925.1	24.6068
2021-04-29 09:11:47	57.444	26.3947	40.147	0.899745	87.4008	30.0145	29.7698	37.104	1540.46	55946.9	24.6257
2021-04-29 09:11:48	57.4447	26.407	40.1315	0.892803	87.2398	29.999	29.7543	37.0946	1540.47	55934.8	24.6147
2021-04-29 09:11:48	57.4635	26.4087	40.0992	0.919214	85.7637	29.9667	29.7223	37.107	1540.49	55951.3	24.6233
2021-04-29 09:11:48	57.4902	26.4277	40.0748	0.935676	85.4009	29.9423	29.6982	37.1111	1540.54	55957.6	24.6203
2021-04-29 09:11:48	57.5103	26.4497	40.0371	0.955216	84.8396	29.9046	29.6608	37.108	1540.59	55954.2	24.6108
2021-04-29 09:11:48	57.5196	26.4546	40.0045	0.972394	83.1212	29.872	29.6284	37.1108	1540.6	55958.1	24.6113
2021-04-29 09:11:48	57.54	26.4594	39.9503	1.0167	82.1735	29.8178	29.5747	37.1218	1540.62	55972.9	24.6177
2021-04-29 09:11:48	57.5569	26.4752	39.8866	1.03502	81.021	29.7541	29.5115	37.1214	1540.66	55973	24.6122
2021-04-29 09:11:48	57.568	26.4775	39.8027	1.01405	80.5918	29.6702	29.4283	37.1277	1540.67	55981.4	24.6158
2021-04-29 09:11:49	57.5771	26.4877	39.7151	1.03688	79.4705	29.5826	29.3413	37.1262	1540.69	55979.7	24.6111
2021-04-29 09:11:49	57.5831	26.493	39.6403	1.00997	79.3793	29.5078	29.2672	37.1263	1540.7	55980	24.6091
2021-04-29 09:11:49	57.5849	26.4946	39.5751	1.03051	80.1915	29.4426	29.2025	37.1263	1540.7	55980	24.6083
2021-04-29 09:11:49	57.5837	26.4973	39.5087	1.03094	80.4119	29.3762	29.1367	37.1232	1540.7	55976.1	24.6049
2021-04-29 09:11:49	57.5976	26.5001	39.4343	1.00374	81.2869	29.3018	29.0628	37.1311	1540.72	55986.6	24.6096
2021-04-29 09:11:49	57.598	26.4999	39.3574	1.02071	81.9035	29.2249	28.9866	37.1316	1540.71	55987.3	24.6097
2021-04-29 09:11:49	57.5981	26.4994	39.2887	0.990431	82.977	29.1562	28.9184	37.1321	1540.71	55987.8	24.6099
2021-04-29 09:11:49	57.5958	26.5005	39.2297	0.986566	84.5731	29.0972	28.8599	37.1296	1540.71	55984.6	24.6075
2021-04-29 09:11:50	57.5964	26.502	39.1897	1.01197	85.9644	29.0572	28.8203	37.1288	1540.71	55983.5	24.6062
2021-04-29 09:11:50	57.5964	26.503	39.1775	0.999664	86.0048	29.045	28.8082	37.1281	1540.71	55982.6	24.6053
2021-04-29 09:11:50	57.604	26.5031	39.1745	0.95951	85.9904	29.042	28.8052	37.1334	1540.72	55989.7	24.6093
2021-04-29 09:11:50	57.6066	26.5045	39.1676	0.920216	86.066	29.0351	28.7984	37.1342	1540.72	55990.9	24.6094
2021-04-29 09:11:50	57.6065	26.5028	39.1474	0.939684	86.3504	29.0149	28.7783	37.1356	1540.72	55992.6	24.6109
2021-04-29 09:11:50	57.6073	26.5036	39.1274	0.957721	87.072	28.9949	28.7584	37.1355	1540.72	55992.5	24.6105
2021-04-29 09:11:50	57.6056	26.5046	39.1139	1.03939	87.1729	28.9814	28.7451	37.1335	1540.72	55989.8	24.6086
2021-04-29 09:11:50	57.6067	26.5096	39.112	1.08741	87.3852	28.9795	28.7432	37.1302	1540.73	55985.6	24.6045
2021-04-29 09:11:51	57.6104	26.5116	39.1015	1.03796	85.9973	28.969	28.7328	37.1312	1540.74	55987.1	24.6046
2021-04-29 09:11:51	57.6128	26.5128	39.0701	0.991361	85.4338	28.9376	28.7016	37.1321	1540.74	55988.3	24.6048
2021-04-29 09:11:51	57.615	26.5113	39.0438	0.989572	85.1851	28.9113	28.6756	37.1349	1540.74	55991.9	24.6072
2021-04-29 09:11:51	57.6165	26.5135	39.0148	0.99315	85.2394	28.8823	28.6468	37.1342	1540.74	55991.1	24.6059
2021-04-29 09:11:51	57.6151	26.5157	38.9956	1.0051	85.289	28.8631	28.6277	37.1314	1540.74	55987.4	24.603
2021-04-29 09:11:51	57.6168	26.5228	38.9937	0.997302	85.8358	28.8612	28.6258	37.1269	1540.76	55981.7	24.5973
2021-04-29 09:11:51	57.6208	26.5276	38.98	0.96087	86.7455	28.8475	28.6122	37.126	1540.77	55980.6	24.595
2021-04-29 09:11:51	57.6332	26.5295	38.9386	0.941974	87.2542	28.8061	28.5712	37.1335	1540.78	55990.7	24.5999
2021-04-29 09:11:52	57.6376	26.5294	38.8987	0.934889	88.285	28.7662	28.5316	37.1368	1540.78	55995.1	24.6023
2021-04-29 09:11:52	57.6444	26.5294	38.8455	0.92995	89.67	28.713	28.4789	37.1418	1540.78	56001.7	24.6058
2021-04-29 09:11:52	57.649	26.5346	38.7932	0.933171	91.1686	28.6607	28.427	37.141	1540.79	56000.8	24.6033
2021-04-29 09:11:52	57.6526	26.5412	38.7435	0.96903	93.4835	28.611	28.3776	37.1383	1540.81	55997.4	24.5989
2021-04-29 09:11:52	57.657	26.5412	38.6777	1.08104	93.8821	28.5452	28.3124	37.1415	1540.81	56001.7	24.6011
2021-04-29 09:11:52	57.667	26.5423	38.6049	1.10101	95.0692	28.4724	28.2402	37.1479	1540.82	56010.3	24.6053
2021-04-29 09:11:52	57.6668	26.5509	38.5195	1.0683	94.1261	28.387	28.1555	37.1409	1540.83	56001.1	24.5969
2021-04-29 09:11:52	57.6685	26.5588	38.4397	1.03466	93.1397	28.3072	28.0764	37.1358	1540.84	55994.6	24.5902
2021-04-29 09:11:53	57.669	26.565	38.3805	0.993723	91.8499	28.248	28.0177	37.1311	1540.85	55988.5	24.5844
2021-04-29 09:11:53	57.6727	26.5857	38.332	0.966596	90.9783	28.1995	27.9696	37.1172	1540.88	55970.8	24.5671
2021-04-29 09:11:53	57.6742	26.6238	38.2988	0.998304	89.5962	28.1663	27.9367	37.0876	1540.93	55932.6	24.5324
2021-04-29 09:11:53	57.7108	26.6418	38.2484	0.959367	87.8126	28.1159	27.8866	37.0998	1540.99	55949.6	24.5357
2021-04-29 09:11:53	57.7578	26.6484	38.1932	0.940185	85.9898	28.0607	27.8318	37.1286	1541.03	55988.3	24.5551
2021-04-29 09:11:53	57.7672	26.6559	38.1241	1.03202	84.6274	27.9916	27.7634	37.1293	1541.05	55989.5	24.5529
2021-04-29 09:11:53	57.7762	26.6638	38.0605	1.04232	84.3239	27.928	27.7003	37.1296	1541.06	55990	24.5503
2021-04-29 09:11:53	57.7832	26.6732	38.002	1.01756	83.6104	27.8695	27.6422	37.1271	1541.08	55987.1	24.5452
2021-04-29 09:11:54	57.7842	26.6781	37.9521	0.955144	84.4889	27.8196	27.5928	37.1239	1541.09	55983	24.541
2021-04-29 09:11:54	57.8048	26.6806	37.8935	0.86131	84.2801	27.761	27.5346	37.1369	1541.11	56000.4	24.5498
2021-04-29 09:11:54	57.8173	26.6826	37.8207	0.778498	84.3695	27.6882	27.4624	37.1444	1541.12	56010.4	24.5544
2021-04-29 09:11:54	57.8165	26.6873	37.7485	0.729756	84.5593	27.616	27.3908	37.14	1541.12	56004.8	24.5494
2021-04-29 09:11:54	57.8146	26.6899	37.6818	0.763396	85.0098	27.5493	27.3246	37.1366	1541.13	56000.2	24.5456
2021-04-29 09:11:54	57.8131	26.6917	37.6339	0.766974	87.0783	27.5014	27.2771	37.1341	1541.13	55997	24.543
2021-04-29 09:11:54	57.8139	26.6925	37.5942	0.753805	88.6923	27.4617	27.2378	37.134	1541.13	55996.8	24.5425
2021-04-29 09:11:54	57.8203	26.693	37.5472	0.750799	90.3484	27.4147	27.1912	37.1383	1541.13	56002.6	24.5454
2021-04-29 09:11:55	57.8302	26.6938	37.4925	0.762036	90.8646	27.36	27.1369	37.1448	1541.14	56011.3	24.5498
2021-04-29 09:11:55	57.8276	26.6956	37.4384	0.774704	91.5938	27.3059	27.0832	37.1415	1541.14	56006.9	24.5465
2021-04-29 09:11:55	57.823	26.6948	37.3918	0.913989	93.0664	27.2593	27.037	37.1388	1541.13	56003.3	24.5445
2021-04-29 09:11:55	57.8215	26.6901	37.3634	0.900891	95.7048	27.2309	27.0088	37.1415	1541.13	56006.7	24.548
2021-04-29 09:11:55	57.8244	26.687	37.3566	0.821443	96.7431	27.2241	27.0021	37.1461	1541.12	56012.7	24.5524
2021-04-29 09:11:55	57.8296	26.6843	37.3651	0.753805	98.5498	27.2326	27.0105	37.1521	1541.12	56020.6	24.5578
2021-04-29 09:11:55	57.834	26.6843	37.3796	0.687598	100.468	27.2471	27.0249	37.1553	1541.13	56024.9	24.5603
2021-04-29 09:11:55	57.8371	26.6867	37.393	0.666627	103.383	27.2605	27.0382	37.1556	1541.13	56025.3	24.5598
2021-04-29 09:11:56	57.8393	26.6905	37.4185	0.648876	104.683	27.286	27.0635	37.1541	1541.14	56023.5	24.5575
2021-04-29 09:11:56	57.8394	26.6921	37.4631	0.719377	105.304	27.3306	27.1078	37.1529	1541.14	56022	24.5563
2021-04-29 09:11:56	57.8355	26.6936	37.5247	0.709715	106.006	27.3922	27.1688	37.1488	1541.14	56016.7	24.553
2021-04-29 09:11:56	57.8381	26.6933	37.5701	0.695972	107.098	27.4376	27.2139	37.1509	1541.15	56019.5	24.5549
2021-04-29 09:11:56	57.8387	26.6944	37.6085	0.699551	108.513	27.476	27.2519	37.1505	1541.15	56018.9	24.5544
2021-04-29 09:11:56	57.8342	26.6942	37.6113	0.662332	106.909	27.4788	27.2547	37.1473	1541.15	56014.7	24.5521
2021-04-29 09:11:56	57.8329	26.6913	37.6002	0.652813	105.972	27.4677	27.2437	37.1487	1541.14	56016.5	24.554
2021-04-29 09:11:56	57.8359	26.692	37.5845	0.664623	104.236	27.452	27.2281	37.1503	1541.14	56018.7	24.555
2021-04-29 09:11:57	57.836	26.6943	37.5711	0.683662	103.079	27.4386	27.2149	37.1486	1541.15	56016.4	24.5528
2021-04-29 09:11:57	57.8355	26.6947	37.5415	0.67815	100.717	27.409	27.1855	37.1479	1541.15	56015.5	24.552
2021-04-29 09:11:57	57.8387	26.6951	37.4921	0.696259	97.6966	27.3596	27.1365	37.1499	1541.15	56018.1	24.5532
2021-04-29 09:11:57	57.8344	26.696	37.4193	0.733621	95.6247	27.2868	27.0643	37.1461	1541.15	56013.1	24.5498
2021-04-29 09:11:57	57.8257	26.6922	37.3435	0.816647	93.7355	27.211	26.9891	37.1429	1541.13	56008.6	24.5482
2021-04-29 09:11:57	57.8165	26.6856	37.272	0.842772	91.6105	27.1395	26.9182	37.1415	1541.11	56006.4	24.549
2021-04-29 09:11:57	57.8103	26.6804	37.223	0.789091	91.355	27.0905	26.8696	37.1412	1541.1	56005.8	24.5502
2021-04-29 09:11:57	57.8083	26.6789	37.1631	0.746647	90.4539	27.0306	26.8102	37.141	1541.1	56005.5	24.5503
2021-04-29 09:11:58	57.7898	26.6791	37.0964	0.698048	89.9544	26.9639	26.744	37.1274	1541.08	55987.3	24.5397
2021-04-29 09:11:58	57.7835	26.6767	37.0186	0.688457	91.8003	26.8861	26.6669	37.1248	1541.07	55983.7	24.5381
2021-04-29 09:11:58	57.7829	26.6763	36.9444	0.695543	92.2179	26.8119	26.5933	37.1247	1541.07	55983.6	24.5379
2021-04-29 09:11:58	57.7837	26.6785	36.8794	0.700195	92.6182	26.7469	26.5288	37.1236	1541.07	55982.1	24.5361
2021-04-29 09:11:58	57.7809	26.6816	36.8329	0.714868	93.3046	26.7004	26.4827	37.119	1541.07	55976.2	24.5314
2021-04-29 09:11:58	57.7791	26.6822	36.785	0.677363	93.4858	26.6525	26.4351	37.1174	1541.07	55973.9	24.5298
2021-04-29 09:11:58	57.7652	26.6818	36.7251	0.635921	94.1907	26.5926	26.3757	37.1075	1541.06	55960.7	24.5222
2021-04-29 09:11:58	57.7602	26.6817	36.6588	0.65267	95.0242	26.5263	26.31	37.104	1541.05	55956	24.5193
2021-04-29 09:11:59	57.7592	26.6826	36.5936	0.676933	95.3997	26.4611	26.2453	37.1026	1541.05	55954.1	24.5176
2021-04-29 09:11:59	57.7567	26.6833	36.5315	0.669704	97.2415	26.399	26.1837	37.1002	1541.05	55951	24.5154
2021-04-29 09:11:59	57.7561	26.6857	36.4862	0.660328	100.807	26.3537	26.1388	37.0979	1541.05	55947.9	24.5127
2021-04-29 09:11:59	57.7551	26.6871	36.4301	0.72496	101.31	26.2976	26.0831	37.096	1541.05	55945.5	24.5106
2021-04-29 09:11:59	57.7524	26.6879	36.3466	0.776709	103.538	26.2141	26.0004	37.0935	1541.05	55942	24.508
2021-04-29 09:11:59	57.7546	26.6883	36.2481	0.740707	105.925	26.1156	25.9026	37.0948	1541.05	55943.8	24.5085
2021-04-29 09:11:59	57.7527	26.6869	36.1302	0.708212	112.34	25.9977	25.7857	37.0946	1541.05	55943.4	24.5083
2021-04-29 09:11:59	57.7492	26.6862	36.0218	0.656105	115.419	25.8893	25.6782	37.0926	1541.04	55940.7	24.5066
2021-04-29 09:12:00	57.7476	26.6843	35.9247	0.641576	116.496	25.7922	25.5819	37.0931	1541.04	55941.2	24.5071
2021-04-29 09:12:00	57.743	26.6805	35.8388	0.642864	113.754	25.7063	25.4967	37.0927	1541.03	55940.6	24.5077
2021-04-29 09:12:00	57.7346	26.6754	35.7493	0.623539	112.531	25.6168	25.4079	37.0908	1541.01	55937.7	24.5075
2021-04-29 09:12:00	57.7063	26.672	35.6554	0.59813	111.014	25.5229	25.3147	37.073	1540.98	55913.8	24.4947
2021-04-29 09:12:00	57.6993	26.6673	35.5662	0.615522	108.501	25.4337	25.2263	37.0718	1540.97	55911.9	24.4949
2021-04-29 09:12:00	57.6961	26.6625	35.4913	0.627046	105.684	25.3588	25.152	37.0733	1540.96	55913.8	24.4973
2021-04-29 09:12:00	57.6955	26.6571	35.438	0.605287	102.273	25.3055	25.0991	37.0772	1540.95	55918.8	24.5018
2021-04-29 09:12:00	57.6906	26.6537	35.4062	0.588181	99.208	25.2737	25.0676	37.0764	1540.94	55917.6	24.5021
2021-04-29 09:12:01	57.679	26.6548	35.3955	0.56542	97.8922	25.263	25.057	37.0672	1540.93	55905.3	24.4947
2021-04-29 09:12:01	57.6654	26.6551	35.396	0.54724	98.1247	25.2635	25.0575	37.057	1540.92	55891.7	24.487
2021-04-29 09:12:01	57.6569	26.654	35.3813	0.549244	102.216	25.2488	25.0429	37.0517	1540.91	55884.6	24.4832
2021-04-29 09:12:01	57.6536	26.6525	35.3669	0.568068	105.493	25.2344	25.0286	37.0505	1540.91	55883	24.4828
2021-04-29 09:12:01	57.6485	26.6514	35.3563	0.554254	108.068	25.2238	25.0181	37.0477	1540.9	55879.2	24.481
2021-04-29 09:12:01	57.6407	26.6506	35.3571	0.583815	110.045	25.2246	25.0189	37.0427	1540.9	55872.4	24.4774
2021-04-29 09:12:01	57.6392	26.6499	35.383	0.585246	111.404	25.2505	25.0446	37.0422	1540.89	55871.7	24.4774
2021-04-29 09:12:01	57.6324	26.6518	35.3992	0.555901	111.865	25.2667	25.0607	37.0357	1540.89	55863.1	24.4719
2021-04-29 09:12:02	57.634	26.6525	35.4077	0.530921	112.486	25.2752	25.0691	37.0363	1540.9	55864	24.4723
2021-04-29 09:12:02	57.6312	26.6534	35.4024	0.538007	109.871	25.2699	25.0639	37.0335	1540.89	55860.3	24.4698
2021-04-29 09:12:02	57.6309	26.6526	35.4095	0.566852	109.262	25.277	25.0709	37.0339	1540.89	55860.8	24.4704
2021-04-29 09:12:02	57.6316	26.652	35.421	0.581238	109.253	25.2885	25.0823	37.035	1540.89	55862.2	24.4714
2021-04-29 09:12:02	57.6307	26.6507	35.4293	0.587895	107.224	25.2968	25.0905	37.0354	1540.89	55862.7	24.4722
2021-04-29 09:12:02	57.6271	26.6509	35.4025	0.586535	106.972	25.27	25.0639	37.0326	1540.89	55858.9	24.4699
2021-04-29 09:12:02	57.6195	26.6507	35.3474	0.590042	105.234	25.2149	25.0093	37.0273	1540.88	55851.8	24.4657
2021-04-29 09:12:02	57.614	26.6482	35.2758	0.616882	105.34	25.1433	24.9383	37.0253	1540.87	55849.1	24.4648
2021-04-29 09:12:03	57.6137	26.6465	35.2064	0.612087	106.813	25.0739	24.8694	37.0265	1540.87	55850.5	24.4659
2021-04-29 09:12:03	57.6088	26.6439	35.1363	0.650666	109.1	25.0038	24.7999	37.025	1540.86	55848.4	24.4653
2021-04-29 09:12:03	57.6065	26.6426	35.0524	0.679295	109.773	24.9199	24.7167	37.0244	1540.85	55847.5	24.4649
2021-04-29 09:12:03	57.6027	26.6425	34.9586	0.757383	111.031	24.8261	24.6237	37.0217	1540.85	55843.9	24.4625
2021-04-29 09:12:03	57.6007	26.6415	34.8552	0.742281	111.814	24.7227	24.5211	37.0211	1540.84	55843	24.4619
2021-04-29 09:12:03	57.5997	26.6409	34.7696	0.695471	111.546	24.6371	24.4362	37.0209	1540.84	55842.7	24.4616
2021-04-29 09:12:03	57.5991	26.6408	34.7055	0.660614	109.947	24.573	24.3726	37.0206	1540.84	55842.2	24.4611
2021-04-29 09:12:03	57.5971	26.6405	34.665	0.637711	107.656	24.5325	24.3324	37.0194	1540.84	55840.6	24.4601
2021-04-29 09:12:04	57.5955	26.6394	34.6102	0.622608	106.295	24.4777	24.2781	37.0191	1540.83	55840.2	24.46
2021-04-29 09:12:04	57.5861	26.6391	34.5571	0.698406	104.637	24.4246	24.2255	37.0125	1540.82	55831.3	24.4549
2021-04-29 09:12:04	57.5862	26.6367	34.4958	0.731259	105.17	24.3633	24.1646	37.0146	1540.82	55834	24.457
2021-04-29 09:12:04	57.5823	26.6352	34.4508	0.662261	105.344	24.3183	24.12	37.0129	1540.81	55831.7	24.456
2021-04-29 09:12:04	57.5827	26.6336	34.4149	0.648518	106.702	24.2824	24.0844	37.0145	1540.81	55833.8	24.4576
2021-04-29 09:12:04	57.5832	26.6315	34.3935	0.656821	108.657	24.261	24.0632	37.0166	1540.81	55836.5	24.4597
2021-04-29 09:12:04	57.5772	26.6309	34.3681	0.634848	112.174	24.2356	24.0379	37.0128	1540.8	55831.3	24.4569
2021-04-29 09:12:04	57.5684	26.6294	34.335	0.623109	113.575	24.2025	24.0051	37.0076	1540.79	55824.3	24.4533
2021-04-29 09:12:05	57.5631	26.6282	34.301	0.596197	118.01	24.1685	23.9714	37.0048	1540.79	55820.4	24.4514
2021-04-29 09:12:05	57.5614	26.6271	34.2781	0.589541	120.202	24.1456	23.9487	37.0043	1540.78	55819.8	24.4514
2021-04-29 09:12:05	57.5608	26.6264	34.2706	0.565134	120.292	24.1381	23.9412	37.0044	1540.78	55819.9	24.4516
2021-04-29 09:12:05	57.5617	26.626	34.276	0.536862	121.818	24.1435	23.9466	37.0055	1540.78	55821.3	24.4525
2021-04-29 09:12:05	57.5591	26.6269	34.2634	0.502578	122.467	24.1309	23.9341	37.0028	1540.78	55817.7	24.4502
2021-04-29 09:12:05	57.5519	26.6281	34.2167	0.507015	123.877	24.0842	23.8878	36.9967	1540.78	55809.6	24.445
2021-04-29 09:12:05	57.549	26.6255	34.1728	0.514674	123.618	24.0403	23.8443	36.9967	1540.77	55809.5	24.4457
2021-04-29 09:12:05	57.5456	26.6247	34.1189	0.524265	127.452	23.9864	23.7908	36.9949	1540.77	55807	24.4443
2021-04-29 09:12:06	57.5461	26.6239	34.073	0.545737	126.233	23.9405	23.7452	36.9958	1540.76	55808.2	24.4451
2021-04-29 09:12:06	57.5447	26.6232	34.03	0.599275	123.695	23.8975	23.7026	36.9954	1540.76	55807.7	24.4448
2021-04-29 09:12:06	57.5404	26.6229	33.9675	0.613232	122.211	23.835	23.6406	36.9925	1540.76	55803.8	24.4425
2021-04-29 09:12:06	57.5372	26.6225	33.8909	0.604285	119.989	23.7584	23.5647	36.9906	1540.75	55801.1	24.4408
2021-04-29 09:12:06	57.5372	26.6209	33.807	0.579091	119.082	23.6745	23.4814	36.9919	1540.75	55802.8	24.4419
2021-04-29 09:12:06	57.5372	26.62	33.7275	0.579086	119.082	23.595	23.4026	36.9927	1540.75	55803.7	24.4425
2021-04-29 09:12:06	57.5372	26.62	33.7275	0.579086	119.082	23.595	23.4026	36.9927	1540.75	55803.7	24.4425
2021-04-29 09:12:06	57.5349	26.62	33.7275	0.557833	115.242	23.595	23.4026	36.9909	1540.74	55801.4	24.4412
2021-04-29 09:12:07	57.5272	26.6169	33.5099	0.564633	111.3	23.3774	23.1868	36.9879	1540.73	55797.2	24.439
2021-04-29 09:12:07	57.5184	26.616	33.4624	0.553252	111.515	23.3299	23.1397	36.9823	1540.72	55789.6	24.4348
2021-04-29 09:12:07	57.5188	26.615	33.3796	0.58768	110.313	23.2471	23.0575	36.9835	1540.72	55791.1	24.4356
2021-04-29 09:12:07	57.5175	26.6139	33.3057	0.563702	111.959	23.1732	22.9842	36.9833	1540.72	55790.8	24.4355
2021-04-29 09:12:07	57.5172	26.6136	33.2442	0.532925	111.809	23.1117	22.9232	36.9834	1540.71	55790.9	24.4355
2021-04-29 09:12:07	57.517	26.6132	33.1987	0.554254	112.776	23.0662	22.8781	36.9835	1540.71	55791.1	24.4355
2021-04-29 09:12:07	57.5151	26.6131	33.1573	0.539009	113.629	23.0248	22.8371	36.9824	1540.71	55789.5	24.4345
2021-04-29 09:12:07	57.5111	26.613	33.1149	0.537148	118.459	22.9824	22.795	36.9795	1540.71	55785.6	24.4321
2021-04-29 09:12:08	57.5083	26.6128	33.0747	0.532281	121.113	22.9422	22.7551	36.9776	1540.7	55783.1	24.4306
2021-04-29 09:12:08	57.5073	26.6122	33.0495	0.551392	125.213	22.917	22.7301	36.9774	1540.7	55782.8	24.4305
2021-04-29 09:12:08	57.5078	26.6121	33.036	0.587465	127.983	22.9035	22.7168	36.9778	1540.7	55783.3	24.4308
2021-04-29 09:12:08	57.5072	26.612	33.0262	0.554398	131.324	22.8937	22.7071	36.9776	1540.7	55783	24.4306
2021-04-29 09:12:08	57.506	26.6118	32.9913	0.532782	132.814	22.8588	22.6724	36.9768	1540.7	55781.9	24.43
2021-04-29 09:12:08	57.5028	26.6118	32.941	0.529848	136.248	22.8085	22.6225	36.9745	1540.69	55778.9	24.428
2021-04-29 09:12:08	57.5006	26.6116	32.8782	0.508447	138.048	22.7457	22.5602	36.973	1540.69	55776.8	24.4267
2021-04-29 09:12:08	57.4987	26.6112	32.8189	0.504796	139.248	22.6864	22.5014	36.972	1540.69	55775.5	24.4258
2021-04-29 09:12:09	57.4988	26.6109	32.7725	0.508375	139.361	22.64	22.4553	36.9723	1540.69	55775.8	24.4259
2021-04-29 09:12:09	57.4979	26.6106	32.7366	0.498856	139.33	22.6041	22.4197	36.972	1540.69	55775.3	24.4256
2021-04-29 09:12:09	57.4956	26.6103	32.6864	0.495492	139.106	22.5539	22.37	36.9705	1540.68	55773.3	24.4244
2021-04-29 09:12:09	57.4947	26.6107	32.6224	0.540512	134.439	22.4899	22.3065	36.9696	1540.68	55772.1	24.4233
2021-04-29 09:12:09	57.4931	26.6101	32.558	0.548385	133.298	22.4255	22.2426	36.9689	1540.68	55771.2	24.4227
2021-04-29 09:12:09	57.4922	26.6099	32.4974	0.516821	132.725	22.3649	22.1825	36.9684	1540.68	55770.4	24.4221
2021-04-29 09:12:09	57.4921	26.6097	32.4475	0.494704	130.299	22.315	22.133	36.9685	1540.68	55770.6	24.4221
2021-04-29 09:12:09	57.4904	26.6097	32.4106	0.49542	128.742	22.2781	22.0964	36.9673	1540.67	55769	24.421
2021-04-29 09:12:10	57.4892	26.6096	32.3578	0.466504	125.565	22.2253	22.0441	36.9666	1540.67	55767.9	24.4202
2021-04-29 09:12:10	57.4877	26.6101	32.2905	0.477169	122.301	22.158	21.9773	36.9651	1540.67	55765.9	24.4186
2021-04-29 09:12:10	57.4879	26.6105	32.2234	0.492486	119.972	22.0909	21.9108	36.9649	1540.67	55765.6	24.4181
2021-04-29 09:12:10	57.4877	26.6111	32.163	0.493416	115.67	22.0305	21.8509	36.9643	1540.67	55764.9	24.4172
2021-04-29 09:12:10	57.4865	26.6128	32.1195	0.483324	114.673	21.987	21.8077	36.9621	1540.67	55762	24.4148
2021-04-29 09:12:10	57.4864	26.6153	32.0941	0.506228	113.105	21.9616	21.7825	36.9601	1540.67	55759.3	24.4124
2021-04-29 09:12:10	57.486	26.6156	32.0619	0.525839	111.723	21.9294	21.7506	36.9595	1540.67	55758.6	24.4117
2021-04-29 09:12:10	57.4847	26.6154	32.0145	0.486402	112.457	21.882	21.7036	36.9588	1540.67	55757.5	24.411
2021-04-29 09:12:11	57.4845	26.6162	31.9752	0.488191	116.117	21.8427	21.6646	36.958	1540.67	55756.6	24.4101
2021-04-29 09:12:11	57.4835	26.617	31.9417	0.536075	116.399	21.8092	21.6314	36.9566	1540.67	55754.7	24.4086
2021-04-29 09:12:11	57.4824	26.6173	31.9244	0.549316	122.181	21.7919	21.6142	36.9557	1540.67	55753.4	24.4077
2021-04-29 09:12:11	57.4829	26.6171	31.9031	0.614449	125.191	21.7706	21.593	36.9561	1540.67	55754.1	24.408
2021-04-29 09:12:11	57.4839	26.6172	31.8651	0.577087	130.808	21.7326	21.5554	36.9568	1540.67	55754.9	24.4083
2021-04-29 09:12:11	57.4827	26.6171	31.7995	0.514888	137.003	21.667	21.4903	36.956	1540.67	55753.8	24.4075
2021-04-29 09:12:11	57.4846	26.6176	31.7353	0.485543	146.193	21.6028	21.4266	36.9571	1540.67	55755.3	24.4079
2021-04-29 09:12:11	57.4848	26.6178	31.6788	0.505226	150.192	21.5463	21.3706	36.9571	1540.67	55755.2	24.4075
2021-04-29 09:12:12	57.4832	26.6189	31.6387	0.498999	147.955	21.5062	21.3308	36.955	1540.67	55752.5	24.4054
2021-04-29 09:12:12	57.4831	26.6198	31.6128	0.478815	145.924	21.4803	21.3051	36.9542	1540.67	55751.5	24.4045
2021-04-29 09:12:12	57.4848	26.62	31.5811	0.453692	139.138	21.4486	21.2737	36.9553	1540.67	55752.8	24.405
2021-04-29 09:12:12	57.4858	26.62	31.534	0.447537	136.672	21.4015	21.227	36.9561	1540.67	55753.9	24.4055
2021-04-29 09:12:12	57.4844	26.6203	31.4975	0.472015	135.701	21.365	21.1908	36.9548	1540.67	55752.2	24.4042
2021-04-29 09:12:12	57.4844	26.6204	31.48	0.481606	133.766	21.3475	21.1734	36.9547	1540.67	55752.1	24.4041
2021-04-29 09:12:12	57.4855	26.62	31.4898	0.460062	132.777	21.3573	21.1832	36.9558	1540.67	55753.5	24.4051
2021-04-29 09:12:12	57.4856	26.6195	31.489	0.461064	135.964	21.3565	21.1824	36.9563	1540.67	55754.2	24.4056
2021-04-29 09:12:13	57.4861	26.6196	31.4842	0.453191	135.645	21.3517	21.1776	36.9565	1540.67	55754.5	24.4057
2021-04-29 09:12:13	57.4857	26.6197	31.4554	0.465359	134.555	21.3229	21.1491	36.9563	1540.67	55754.1	24.4053
2021-04-29 09:12:13	57.4856	26.6199	31.4399	0.45541	136.309	21.3074	21.1336	36.956	1540.67	55753.8	24.405
2021-04-29 09:12:13	57.4849	26.6205	31.4384	0.461995	138.844	21.3059	21.1322	36.9551	1540.67	55752.5	24.4041
2021-04-29 09:12:13	57.485	26.6204	31.4437	0.457843	139.712	21.3112	21.1374	36.9552	1540.67	55752.7	24.4043
2021-04-29 09:12:13	57.4844	26.6206	31.4322	0.456126	136.752	21.2997	21.126	36.9545	1540.67	55751.8	24.4037
2021-04-29 09:12:13	57.4862	26.6207	31.3925	0.696831	137.817	21.26	21.0866	36.9558	1540.67	55753.5	24.4044
2021-04-29 09:12:13	57.485	26.6206	31.3393	0.709214	142.793	21.2068	21.0339	36.9551	1540.67	55752.5	24.4037
2021-04-29 09:12:14	57.4841	26.6203	31.273	0.614449	145.569	21.1405	20.9681	36.9547	1540.66	55751.9	24.4032
2021-04-29 09:12:14	57.4836	26.6201	31.2086	0.610226	144.086	21.0761	20.9042	36.9544	1540.66	55751.6	24.4028
2021-04-29 09:12:14	57.4815	26.6201	31.1344	0.570502	143.115	21.0019	20.8306	36.953	1540.66	55749.6	24.4014
2021-04-29 09:12:14	57.4822	26.62	31.0297	0.558692	141.737	20.8972	20.7268	36.9536	1540.66	55750.3	24.4014
2021-04-29 09:12:14	57.4878	26.6203	30.9059	0.544735	138.317	20.7734	20.604	36.9575	1540.66	55755.5	24.4037
2021-04-29 09:12:14	57.4862	26.6203	30.768	0.520185	138.234	20.6355	20.4673	36.9563	1540.66	55753.9	24.4023
2021-04-29 09:12:14	57.4845	26.6204	30.6287	0.497782	137.167	20.4962	20.3291	36.9551	1540.65	55752.2	24.4007
2021-04-29 09:12:14	57.4853	26.6204	30.5032	0.501576	135.347	20.3707	20.2045	36.9557	1540.65	55753	24.4006
2021-04-29 09:12:15	57.4832	26.6203	30.3945	0.499142	137.101	20.262	20.0967	36.9543	1540.65	55751	24.3991
2021-04-29 09:12:15	57.4828	26.6203	30.2713	0.496637	140.929	20.1388	19.9746	36.9541	1540.65	55750.7	24.3985
2021-04-29 09:12:15	57.48	26.6197	30.1401	0.480533	146.012	20.0076	19.8445	36.9525	1540.64	55748.6	24.3969
2021-04-29 09:12:15	57.4772	26.6185	30.0204	0.498426	148.882	19.8879	19.7258	36.9515	1540.64	55747.1	24.396
2021-04-29 09:12:15	57.4755	26.6166	29.9149	0.503866	153.717	19.7824	19.6211	36.9518	1540.63	55747.3	24.3963
2021-04-29 09:12:15	57.4737	26.6125	29.8354	0.487547	160.015	19.7029	19.5422	36.9538	1540.62	55749.9	24.3989
2021-04-29 09:12:15	57.468	26.6084	29.7896	0.479888	168.245	19.6571	19.4968	36.9529	1540.61	55748.5	24.3993
2021-04-29 09:12:15	57.4595	26.6113	29.7805	0.488048	170.08	19.648	19.4878	36.9445	1540.61	55737.4	24.392
2021-04-29 09:12:16	57.4533	26.6124	29.7912	0.489623	173.167	19.6587	19.4984	36.9391	1540.61	55730.2	24.3876
2021-04-29 09:12:16	57.4518	26.6102	29.7965	0.473876	171.375	19.664	19.5037	36.9397	1540.6	55731	24.3888
2021-04-29 09:12:16	57.4514	26.6089	29.8151	0.464643	168.536	19.6826	19.5221	36.9405	1540.6	55732	24.3899
2021-04-29 09:12:16	57.4472	26.6083	29.826	0.447394	163.942	19.6935	19.5329	36.9379	1540.6	55728.5	24.3882
2021-04-29 09:12:16	57.4409	26.6064	29.8494	0.418764	156.942	19.7169	19.5561	36.9349	1540.59	55724.3	24.3866
2021-04-29 09:12:16	57.4393	26.6048	29.8813	0.428784	151.421	19.7488	19.5878	36.935	1540.59	55724.5	24.3873
2021-04-29 09:12:16	57.4403	26.6048	29.9283	0.455625	144.514	19.7958	19.6344	36.9358	1540.59	55725.5	24.3881
2021-04-29 09:12:16	57.4398	26.6049	29.9545	0.470798	144.098	19.822	19.6603	36.9352	1540.59	55724.8	24.3877
2021-04-29 09:12:17	57.4386	26.6049	29.973	0.437731	137.155	19.8405	19.6787	36.9344	1540.59	55723.7	24.3872
2021-04-29 09:12:17	57.4386	26.6052	29.9712	0.416974	130.956	19.8387	19.6769	36.9341	1540.59	55723.3	24.3869
2021-04-29 09:12:17	57.4381	26.6049	29.9622	0.452833	132.199	19.8297	19.668	36.934	1540.59	55723.2	24.3869
2021-04-29 09:12:17	57.4381	26.6048	29.9616	0.486616	133.579	19.8291	19.6674	36.9341	1540.59	55723.3	24.387
2021-04-29 09:12:17	57.4371	26.6045	29.9515	0.492056	134.504	19.819	19.6573	36.9336	1540.58	55722.6	24.3867
2021-04-29 09:12:17	57.4403	26.6052	29.912	0.543232	140.013	19.7795	19.6182	36.9354	1540.59	55725	24.3876
2021-04-29 09:12:17	57.4373	26.6052	29.833	0.533068	150.117	19.7005	19.5398	36.9332	1540.58	55722.1	24.3856
2021-04-29 09:12:17	57.4364	26.6044	29.7484	0.47316	157.296	19.6159	19.4559	36.9332	1540.58	55722	24.3855
2021-04-29 09:12:18	57.4338	26.6033	29.6591	0.440952	155.51	19.5266	19.3674	36.9323	1540.57	55720.7	24.3848
2021-04-29 09:12:18	57.4341	26.6016	29.5805	0.440308	150.724	19.448	19.2894	36.9339	1540.57	55722.7	24.3862
2021-04-29 09:12:18	57.4344	26.6011	29.5081	0.449326	146.196	19.3756	19.2176	36.9345	1540.57	55723.5	24.3866
2021-04-29 09:12:18	57.4307	26.6	29.4235	0.489265	141.088	19.291	19.1337	36.9327	1540.56	55721.1	24.3852
2021-04-29 09:12:18	57.4267	26.5974	29.3308	0.503079	137.236	19.1983	19.0417	36.932	1540.56	55719.9	24.385
2021-04-29 09:12:18	57.4204	26.5924	29.2397	0.491698	135.563	19.1072	18.9514	36.9314	1540.54	55718.9	24.3858
2021-04-29 09:12:18	57.4189	26.5922	29.1664	0.461136	134.756	19.0339	18.8787	36.9305	1540.54	55717.7	24.3849
2021-04-29 09:12:18	57.4155	26.5909	29.1253	0.442025	133.901	18.9928	18.8379	36.9291	1540.53	55715.7	24.384
2021-04-29 09:12:19	57.4137	26.5885	29.1248	0.547097	132.601	18.9923	18.8374	36.9297	1540.53	55716.5	24.3853
2021-04-29 09:12:19	57.4083	26.5905	29.1195	0.550103	134.882	18.987	18.8322	36.9242	1540.53	55709.2	24.3805
2021-04-29 09:12:19	57.4064	26.5906	29.1138	0.492557	137.551	18.9813	18.8265	36.9227	1540.53	55707.2	24.3793
2021-04-29 09:12:19	57.4062	26.5904	29.104	0.443886	139.43	18.9715	18.8168	36.9227	1540.53	55707.2	24.3793
2021-04-29 09:12:19	57.4051	26.5899	29.1022	0.413539	140.531	18.9697	18.815	36.9224	1540.52	55706.7	24.3792
2021-04-29 09:12:19	57.4026	26.5894	29.1146	0.410604	139.916	18.9821	18.8273	36.9209	1540.52	55704.8	24.3783
2021-04-29 09:12:19	57.401	26.5893	29.1407	0.416545	141.568	19.0082	18.8532	36.9199	1540.52	55703.3	24.3777
2021-04-29 09:12:19	57.3999	26.5888	29.1551	0.40495	138.903	19.0226	18.8675	36.9194	1540.52	55702.7	24.3775
2021-04-29 09:12:20	57.3994	26.5889	29.1511	0.393856	136.573	19.0186	18.8635	36.919	1540.52	55702.1	24.3772
2021-04-29 09:12:20	57.3973	26.5885	29.1116	0.382618	134.519	18.9791	18.8243	36.9178	1540.52	55700.5	24.3762
2021-04-29 09:12:20	57.3942	26.5879	29.0798	0.393283	132.214	18.9473	18.7927	36.9161	1540.51	55698.2	24.375
2021-04-29 09:12:20	57.3943	26.5872	29.0539	0.410032	133.463	18.9214	18.7671	36.9166	1540.51	55698.9	24.3755
2021-04-29 09:12:20	57.3929	26.5867	29.0363	0.484326	134.418	18.9038	18.7496	36.916	1540.51	55698.1	24.3752
2021-04-29 09:12:20	57.391	26.5864	28.9971	0.455338	133.041	18.8646	18.7108	36.915	1540.51	55696.6	24.3743
2021-04-29 09:12:20	57.3871	26.5861	28.9296	0.446034	135.555	18.7971	18.6438	36.9124	1540.5	55693.1	24.3721
2021-04-29 09:12:20	57.3888	26.586	28.8222	0.451187	139.694	18.6897	18.5373	36.9137	1540.5	55694.8	24.3727
2021-04-29 09:12:21	57.3858	26.5857	28.7055	0.448825	145.507	18.573	18.4216	36.9118	1540.5	55692.3	24.3709
2021-04-29 09:12:21	57.3843	26.5854	28.5904	0.417189	145.596	18.4579	18.3074	36.9111	1540.49	55691.2	24.3699
2021-04-29 09:12:21	57.3829	26.5851	28.4901	0.435942	157.344	18.3576	18.2079	36.9102	1540.49	55690	24.3689
2021-04-29 09:12:21	57.3819	26.5849	28.3981	0.433794	162.583	18.2656	18.1167	36.9097	1540.49	55689.3	24.3683
2021-04-29 09:12:21	57.3799	26.584	28.2964	0.459346	171.465	18.1639	18.0158	36.909	1540.48	55688.2	24.3675
2021-04-29 09:12:21	57.3751	26.5825	28.1911	0.46994	166.854	18.0586	17.9114	36.9068	1540.48	55685.3	24.3659
2021-04-29 09:12:21	57.373	26.5804	28.0963	0.464142	164.597	17.9638	17.8173	36.907	1540.47	55685.3	24.3663
2021-04-29 09:12:21	57.3739	26.5796	28.0223	0.465359	159.081	17.8898	17.7439	36.9083	1540.47	55687.1	24.3673
2021-04-29 09:12:22	57.3735	26.5787	27.9734	0.453907	156.096	17.8409	17.6954	36.9087	1540.47	55687.5	24.3676
2021-04-29 09:12:22	57.3704	26.5781	27.9376	0.421985	150.699	17.8051	17.6599	36.907	1540.46	55685.2	24.3664
2021-04-29 09:12:22	57.3683	26.5782	27.8843	0.406381	147.124	17.7518	17.6071	36.9054	1540.46	55683	24.3649
2021-04-29 09:12:22	57.361	26.5769	27.818	0.38269	146.152	17.6855	17.5412	36.9011	1540.45	55677.3	24.3618
2021-04-29 09:12:22	57.3603	26.5759	27.7393	0.388559	148.099	17.6068	17.4632	36.9014	1540.45	55677.6	24.3621
2021-04-29 09:12:22	57.3608	26.576	27.6703	0.39314	151.268	17.5378	17.3947	36.9017	1540.45	55678	24.3619
2021-04-29 09:12:22	57.3609	26.5757	27.6266	0.406095	154.944	17.4941	17.3514	36.9021	1540.45	55678.4	24.3621
2021-04-29 09:12:22	57.3605	26.5749	27.5978	0.376606	157.693	17.4653	17.3229	36.9024	1540.44	55678.9	24.3625
2021-04-29 09:12:23	57.3604	26.5744	27.5642	0.371596	160.069	17.4317	17.2896	36.9028	1540.44	55679.3	24.3628
2021-04-29 09:12:23	57.3571	26.5742	27.5258	0.377608	160.262	17.3933	17.2515	36.9006	1540.44	55676.3	24.361
2021-04-29 09:12:23	57.3544	26.5742	27.475	0.375389	157.327	17.3425	17.2011	36.8986	1540.44	55673.7	24.3593
2021-04-29 09:12:23	57.3528	26.5732	27.4269	0.372383	150.432	17.2944	17.1534	36.8982	1540.43	55673.1	24.3591
2021-04-29 09:12:23	57.3508	26.5718	27.3894	0.386054	147.111	17.2569	17.1161	36.8979	1540.43	55672.6	24.3592
2021-04-29 09:12:23	57.352	26.5717	27.3676	0.405093	143.394	17.2351	17.0945	36.8989	1540.43	55673.9	24.3598
2021-04-29 09:12:23	57.352	26.5716	27.3292	0.419479	142.999	17.1967	17.0565	36.899	1540.43	55674.1	24.3599
2021-04-29 09:12:23	57.3481	26.5708	27.2733	0.427997	143.375	17.1408	17.0011	36.8967	1540.42	55671	24.3581
2021-04-29 09:12:24	57.3457	26.5712	27.1891	0.445032	146.841	17.0566	16.9175	36.8947	1540.42	55668.3	24.3561
2021-04-29 09:12:24	57.3469	26.5677	27.1085	0.415042	152.911	16.976	16.8376	36.8985	1540.41	55673.1	24.3597
2021-04-29 09:12:24	57.3444	26.5675	27.0302	0.395931	157.694	16.8977	16.7599	36.8969	1540.41	55670.9	24.3583
2021-04-29 09:12:24	57.3438	26.5674	26.9764	0.393426	163.735	16.8439	16.7066	36.8965	1540.41	55670.4	24.3577
2021-04-29 09:12:24	57.3442	26.565	26.9278	0.397578	171.471	16.7953	16.6583	36.8987	1540.41	55673.3	24.36
2021-04-29 09:12:24	57.3423	26.563	26.874	0.396862	173.57	16.7415	16.605	36.899	1540.4	55673.5	24.3606
2021-04-29 09:12:24	57.3377	26.5635	26.8149	0.391565	177.936	16.6824	16.5463	36.8952	1540.4	55668.5	24.3573
2021-04-29 09:12:24	57.3326	26.5638	26.7585	0.419479	182.508	16.626	16.4904	36.8914	1540.39	55663.3	24.3541
2021-04-29 09:12:25	57.3337	26.5622	26.7226	0.404091	180.579	16.5901	16.4548	36.8934	1540.39	55665.9	24.356
2021-04-29 09:12:25	57.3339	26.5615	26.714	0.369735	180.135	16.5815	16.4463	36.8942	1540.39	55666.9	24.3567
2021-04-29 09:12:25	57.3321	26.5616	26.7251	0.363293	175.739	16.5926	16.4573	36.8927	1540.39	55665	24.3557
2021-04-29 09:12:25	57.3308	26.5627	26.7138	0.343539	163.48	16.5813	16.4461	36.8909	1540.39	55662.6	24.3539
2021-04-29 09:12:25	57.326	26.5636	26.6826	0.363508	161.576	16.5501	16.4151	36.8867	1540.39	55657	24.3503
2021-04-29 09:12:25	57.3246	26.562	26.6282	0.361218	161.75	16.4957	16.3612	36.887	1540.38	55657.4	24.3508
2021-04-29 09:12:25	57.3245	26.5619	26.5777	0.377465	149.764	16.4452	16.3111	36.887	1540.38	55657.3	24.3506
2021-04-29 09:12:25	57.3234	26.5617	26.5409	0.371238	153.238	16.4084	16.2746	36.8864	1540.38	55656.5	24.3501
2021-04-29 09:12:26	57.3255	26.5613	26.5201	0.372884	160	16.3876	16.2539	36.8882	1540.38	55658.9	24.3515
2021-04-29 09:12:26	57.3254	26.5611	26.4936	0.390134	161.249	16.3611	16.2276	36.8883	1540.38	55659	24.3515
2021-04-29 09:12:26	57.3247	26.561	26.4559	0.389132	166.888	16.3234	16.1903	36.8879	1540.38	55658.4	24.3511
2021-04-29 09:12:26	57.3244	26.5614	26.4037	0.387056	168.225	16.2712	16.1386	36.8874	1540.38	55657.8	24.3504
2021-04-29 09:12:26	57.3241	26.5614	26.356	0.381974	167.371	16.2235	16.0912	36.8873	1540.38	55657.5	24.35
2021-04-29 09:12:26	57.3234	26.5612	26.3215	0.384766	166.759	16.189	16.057	36.8869	1540.37	55657.1	24.3497
2021-04-29 09:12:26	57.3236	26.5604	26.3049	0.379755	160.984	16.1724	16.0405	36.8876	1540.37	55658	24.3504
2021-04-29 09:12:26	57.3214	26.5584	26.2694	0.406524	165.647	16.1369	16.0053	36.8876	1540.37	55657.9	24.3509
2021-04-29 09:12:27	57.3154	26.5568	26.2174	0.387557	173.721	16.0849	15.9537	36.8846	1540.36	55653.7	24.3489
2021-04-29 09:12:27	57.3122	26.5581	26.1429	0.374316	182.57	16.0104	15.8798	36.8813	1540.36	55649.3	24.3456
2021-04-29 09:12:27	57.3145	26.5566	26.0749	0.372025	183.416	15.9424	15.8124	36.8841	1540.36	55653.1	24.348
2021-04-29 09:12:27	57.315	26.5563	26.0071	0.382046	192.882	15.8746	15.7452	36.8848	1540.36	55653.9	24.3483
2021-04-29 09:12:27	57.3136	26.5556	25.9627	0.372741	196.855	15.8302	15.7011	36.8844	1540.35	55653.3	24.348
2021-04-29 09:12:27	57.3134	26.5553	25.9183	0.36859	193.498	15.7858	15.6571	36.8844	1540.35	55653.3	24.3479
2021-04-29 09:12:27	57.3113	26.554	25.8713	0.361719	195.319	15.7388	15.6105	36.884	1540.35	55652.7	24.3478
2021-04-29 09:12:27	57.3095	26.5545	25.8046	0.371095	189.695	15.6721	15.5443	36.8822	1540.35	55650.3	24.3461
2021-04-29 09:12:28	57.3067	26.5553	25.7397	0.362792	185.251	15.6072	15.4799	36.8796	1540.34	55646.9	24.3436
2021-04-29 09:12:28	57.3072	26.5543	25.686	0.373743	182.915	15.5535	15.4266	36.8808	1540.34	55648.4	24.3446
2021-04-29 09:12:28	57.3066	26.5526	25.6573	0.396719	175.46	15.5248	15.3982	36.8817	1540.34	55649.5	24.3457
2021-04-29 09:12:28	57.3073	26.5516	25.6199	0.398079	170.152	15.4874	15.3611	36.8831	1540.34	55651.2	24.3468
2021-04-29 09:12:28	57.3038	26.5511	25.5665	0.387128	167.281	15.434	15.3082	36.881	1540.33	55648.4	24.3452
2021-04-29 09:12:28	57.3004	26.5522	25.4823	0.368304	168.888	15.3498	15.2246	36.8776	1540.33	55643.9	24.3419
2021-04-29 09:12:28	57.3019	26.553	25.3923	0.365727	173.679	15.2598	15.1354	36.8781	1540.33	55644.6	24.3417
2021-04-29 09:12:28	57.3011	26.5531	25.3061	0.370093	188.507	15.1736	15.0498	36.8775	1540.33	55643.7	24.3408
2021-04-29 09:12:29	57.3006	26.5528	25.2277	0.36043	194.104	15.0952	14.9721	36.8774	1540.33	55643.6	24.3405
2021-04-29 09:12:29	57.3004	26.5527	25.1579	0.360144	192.497	15.0254	14.9028	36.8773	1540.32	55643.4	24.3401
2021-04-29 09:12:29	57.2983	26.551	25.0861	0.384694	196.894	14.9536	14.8316	36.8772	1540.32	55643.2	24.3403
2021-04-29 09:12:29	57.2975	26.5503	25.0133	0.909408	193.102	14.8808	14.7595	36.8772	1540.32	55643.1	24.3402
2021-04-29 09:12:29	57.2969	26.5499	24.9508	0.816075	190.243	14.8183	14.6974	36.8771	1540.31	55642.9	24.34
2021-04-29 09:12:29	57.2966	26.5493	24.9141	0.631484	183.633	14.7816	14.6611	36.8773	1540.31	55643.2	24.3402
2021-04-29 09:12:29	57.2955	26.5489	24.8765	0.509162	183.233	14.744	14.6238	36.8769	1540.31	55642.6	24.3398
2021-04-29 09:12:29	57.2947	26.5489	24.8285	0.443099	173.343	14.696	14.5762	36.8763	1540.31	55641.8	24.3392
2021-04-29 09:12:30	57.2924	26.5495	24.7505	0.401729	169.389	14.618	14.4988	36.8741	1540.31	55638.9	24.337
2021-04-29 09:12:30	57.2929	26.5493	24.6702	0.384694	177.739	14.5377	14.4191	36.8748	1540.31	55639.8	24.3373
2021-04-29 09:12:30	57.2929	26.549	24.6066	0.364438	186.455	14.4741	14.3561	36.875	1540.3	55639.9	24.3372
2021-04-29 09:12:30	57.2924	26.5487	24.5784	0.356064	189.706	14.4459	14.3281	36.8749	1540.3	55639.8	24.3371
2021-04-29 09:12:30	57.2923	26.5479	24.584	0.348191	195.726	14.4515	14.3336	36.8755	1540.3	55640.5	24.3378
2021-04-29 09:12:30	57.2912	26.5487	24.5679	0.348191	204.542	14.4354	14.3177	36.874	1540.3	55638.6	24.3364
2021-04-29 09:12:30	57.29	26.5488	24.5389	0.359142	205.489	14.4064	14.2889	36.8731	1540.3	55637.4	24.3356
2021-04-29 09:12:30	57.2912	26.5493	24.5028	0.35041	212.824	14.3703	14.2531	36.8736	1540.3	55638.1	24.3357
2021-04-29 09:12:31	57.2903	26.549	24.467	0.360287	210.395	14.3345	14.2176	36.8732	1540.3	55637.4	24.3352
2021-04-29 09:12:31	57.2897	26.5488	24.4499	0.385267	207.437	14.3174	14.2007	36.8729	1540.3	55637	24.335
2021-04-29 09:12:31	57.291	26.5483	24.424	0.419551	208.062	14.2915	14.175	36.8742	1540.3	55638.8	24.3361
2021-04-29 09:12:31	57.2898	26.5487	24.3722	0.412751	207.554	14.2397	14.1235	36.873	1540.3	55637.2	24.3348
2021-04-29 09:12:31	57.2904	26.5483	24.2836	0.400512	208.451	14.1511	14.0357	36.8739	1540.3	55638.3	24.3352
2021-04-29 09:12:31	57.2901	26.5483	24.1803	0.377823	215.692	14.0478	13.9332	36.8736	1540.29	55637.9	24.3346
2021-04-29 09:12:31	57.2891	26.5486	24.0782	0.355205	209.772	13.9457	13.8319	36.8728	1540.29	55636.7	24.3334
2021-04-29 09:12:31	57.2885	26.5494	23.989	0.349336	200.378	13.8565	13.7435	36.8718	1540.29	55635.4	24.332
2021-04-29 09:12:32	57.2883	26.5487	23.9135	0.382618	188.621	13.781	13.6686	36.8721	1540.29	55635.8	24.3322
2021-04-29 09:12:32	57.2869	26.5486	23.8285	0.392639	180.447	13.696	13.5843	36.8713	1540.29	55634.6	24.3312
2021-04-29 09:12:32	57.2868	26.5479	23.7299	0.389704	174.963	13.5974	13.4865	36.8717	1540.28	55635.2	24.3314
2021-04-29 09:12:32	57.2839	26.5478	23.6196	0.359142	179.246	13.4871	13.3771	36.8698	1540.28	55632.5	24.3294
2021-04-29 09:12:32	57.2833	26.5464	23.5327	0.37997	197.276	13.4002	13.291	36.8705	1540.28	55633.4	24.3301
2021-04-29 09:12:32	57.2851	26.5456	23.4712	0.388845	216.71	13.3387	13.2299	36.8724	1540.27	55635.9	24.3315
2021-04-29 09:12:32	57.283	26.5436	23.4405	0.397077	231.09	13.308	13.1995	36.8725	1540.27	55636	24.3321
2021-04-29 09:12:32	57.2807	26.543	23.4281	0.372312	247.898	13.2956	13.1872	36.8714	1540.27	55634.3	24.3313
2021-04-29 09:12:33	57.279	26.5446	23.3922	0.357567	231.526	13.2597	13.1516	36.8689	1540.27	55631.1	24.3288
2021-04-29 09:12:33	57.2752	26.545	23.3529	0.349265	222.158	13.2204	13.1126	36.8658	1540.26	55626.9	24.3261
2021-04-29 09:12:33	57.2751	26.5444	23.2957	0.319633	196.01	13.1632	13.0559	36.8661	1540.26	55627.4	24.3264
2021-04-29 09:12:33	57.2734	26.5432	23.2443	0.35449	173.912	13.1118	13.0048	36.8659	1540.26	55627	24.3264
2021-04-29 09:12:33	57.274	26.543	23.2067	0.379755	166.073	13.0742	12.9676	36.8665	1540.26	55627.8	24.3267
2021-04-29 09:12:33	57.2748	26.5422	23.1914	0.349623	162.561	13.0589	12.9524	36.8678	1540.26	55629.5	24.3279
2021-04-29 09:12:33	57.2752	26.5421	23.1752	0.334306	157.178	13.0427	12.9364	36.8681	1540.26	55629.9	24.3281
2021-04-29 09:12:33	57.2739	26.543	23.1507	0.334091	153.967	13.0182	12.912	36.8665	1540.26	55627.7	24.3265
2021-04-29 09:12:34	57.2703	26.5432	23.1164	0.406453	156.219	12.9839	12.878	36.8637	1540.25	55624	24.3242
2021-04-29 09:12:34	57.2712	26.5424	23.0889	0.401443	164.239	12.9564	12.8508	36.865	1540.25	55625.7	24.3253
2021-04-29 09:12:34	57.2713	26.5416	23.0752	0.383119	170.938	12.9427	12.8372	36.8657	1540.25	55626.6	24.326
2021-04-29 09:12:34	57.2723	26.5419	23.0832	0.358784	177.448	12.9507	12.8451	36.8662	1540.25	55627.3	24.3263
2021-04-29 09:12:34	57.2711	26.5423	23.0943	0.39679	185.173	12.9618	12.8561	36.865	1540.25	55625.7	24.3253
2021-04-29 09:12:34	57.2706	26.543	23.085	0.404807	200.318	12.9525	12.8469	36.8641	1540.25	55624.4	24.3243
2021-04-29 09:12:34	57.2693	26.5434	23.0506	0.36952	209.961	12.9181	12.8128	36.8628	1540.25	55622.8	24.3232
2021-04-29 09:12:34	57.2679	26.5428	23.0027	0.370809	216.899	12.8702	12.7652	36.8623	1540.25	55622.1	24.3228
2021-04-29 09:12:35	57.2676	26.5421	22.9489	0.39314	220.088	12.8164	12.7119	36.8627	1540.25	55622.5	24.323
2021-04-29 09:12:35	57.2673	26.5421	22.9045	0.433866	229.843	12.772	12.6678	36.8625	1540.25	55622.2	24.3227
2021-04-29 09:12:35	57.2673	26.5415	22.8612	0.423058	238.987	12.7287	12.6249	36.863	1540.25	55622.9	24.3231
2021-04-29 09:12:35	57.2678	26.5404	22.8051	0.416187	224.923	12.6726	12.5693	36.8643	1540.24	55624.5	24.3242
2021-04-29 09:12:35	57.2694	26.5408	22.7289	0.401443	223.679	12.5964	12.4937	36.8651	1540.24	55625.6	24.3243
2021-04-29 09:12:35	57.2673	26.5415	22.6417	0.545308	225.36	12.5092	12.4072	36.8631	1540.24	55622.9	24.3222
2021-04-29 09:12:35	57.2667	26.5411	22.565	0.479173	217.502	12.4325	12.3311	36.863	1540.24	55622.7	24.3219
2021-04-29 09:12:35	57.2674	26.542	22.506	0.41676	217.642	12.3735	12.2726	36.8628	1540.24	55622.5	24.3213
2021-04-29 09:12:36	57.267	26.542	22.4634	0.38906	192.552	12.3309	12.2303	36.8625	1540.24	55622	24.3208
2021-04-29 09:12:36	57.2668	26.5423	22.4001	0.332731	184.454	12.2676	12.1675	36.8621	1540.24	55621.5	24.3202
2021-04-29 09:12:36	57.2671	26.5421	22.3261	0.2895	189.344	12.1936	12.0941	36.8626	1540.24	55622.1	24.3203
2021-04-29 09:12:36	57.2611	26.5419	22.2278	0.301095	186.975	12.0953	11.9966	36.8584	1540.23	55616.4	24.3167
2021-04-29 09:12:36	57.2604	26.5403	22.1337	0.284991	181.673	12.0012	11.9033	36.8592	1540.23	55617.4	24.3175
2021-04-29 09:12:36	57.2605	26.5392	22.0593	0.284418	193.577	11.9268	11.8295	36.8601	1540.22	55618.6	24.3182
2021-04-29 09:12:36	57.2615	26.5389	22.0061	0.295512	204.127	11.8736	11.7768	36.8611	1540.22	55619.9	24.3188
2021-04-29 09:12:36	57.2616	26.5388	21.9699	0.307322	213.663	11.8374	11.7408	36.8612	1540.22	55620.1	24.3188
2021-04-29 09:12:37	57.2599	26.5385	21.925	0.309111	228.774	11.7925	11.6964	36.8603	1540.22	55618.8	24.318
2021-04-29 09:12:37	57.2593	26.5388	21.8689	0.319776	227.735	11.7364	11.6407	36.8596	1540.22	55617.9	24.3172
2021-04-29 09:12:37	57.2568	26.5391	21.8159	0.319704	231.221	11.6834	11.5882	36.8576	1540.22	55615.1	24.3153
2021-04-29 09:12:37	57.2571	26.5385	21.782	0.320706	217.613	11.6495	11.5545	36.8583	1540.22	55616	24.3158
2021-04-29 09:12:37	57.2588	26.5379	21.7703	0.337813	191.773	11.6378	11.5429	36.86	1540.22	55618.3	24.3173
2021-04-29 09:12:37	57.2584	26.5378	21.7605	0.331156	192.009	11.628	11.5331	36.8598	1540.21	55618	24.3172
2021-04-29 09:12:37	57.2569	26.5382	21.7343	0.322424	184.825	11.6018	11.5072	36.8584	1540.21	55616.1	24.3158
2021-04-29 09:12:37	57.2533	26.5383	21.6742	0.304459	178.753	11.5417	11.4476	36.8557	1540.21	55612.5	24.3135
2021-04-29 09:12:38	57.2542	26.5377	21.6001	0.306463	170.205	11.4676	11.3741	36.8569	1540.21	55614	24.3143
2021-04-29 09:12:38	57.2529	26.5368	21.5328	0.304316	171.521	11.4003	11.3074	36.8567	1540.21	55613.7	24.3141
2021-04-29 09:12:38	57.2542	26.5367	21.4781	0.300308	172.426	11.3456	11.2531	36.8577	1540.21	55615.1	24.3147
2021-04-29 09:12:38	57.2533	26.537	21.4226	0.300594	179.137	11.2901	11.198	36.8569	1540.2	55613.9	24.3137
2021-04-29 09:12:38	57.2531	26.5372	21.3566	0.34225	191.279	11.2241	11.1326	36.8566	1540.2	55613.5	24.3131
2021-04-29 09:12:38	57.2551	26.5374	21.2818	0.391923	216.013	11.1493	11.0583	36.8579	1540.2	55615.3	24.3138
2021-04-29 09:12:38	57.2541	26.5374	21.2147	0.386126	209.252	11.0822	10.9919	36.8573	1540.2	55614.3	24.313
2021-04-29 09:12:38	57.2537	26.5367	21.1717	0.34905	200.544	11.0392	10.9491	36.8575	1540.2	55614.6	24.3132
2021-04-29 09:12:39	57.2543	26.5365	21.1532	0.352557	217.794	11.0207	10.9308	36.858	1540.2	55615.3	24.3136
2021-04-29 09:12:39	57.2538	26.5366	21.1485	0.333518	233.496	11.016	10.9262	36.8577	1540.2	55614.8	24.3133
2021-04-29 09:12:39	57.2536	26.5367	21.1205	0.317485	242.741	10.988	10.8984	36.8573	1540.2	55614.4	24.3129
2021-04-29 09:12:39	57.2529	26.537	21.0709	0.306105	262.461	10.9384	10.8492	36.8567	1540.2	55613.6	24.3121
2021-04-29 09:12:39	57.2539	26.5368	21.0111	0.312404	259.789	10.8786	10.7899	36.8576	1540.2	55614.7	24.3126
2021-04-29 09:12:39	57.2533	26.5366	20.9535	0.320778	267.375	10.821	10.7328	36.8573	1540.2	55614.3	24.3122
2021-04-29 09:12:39	57.2529	26.5364	20.9033	0.326432	242.482	10.7708	10.683	36.8572	1540.19	55614.1	24.3119
2021-04-29 09:12:39	57.2536	26.5364	20.8612	0.337741	261.65	10.7287	10.6412	36.8577	1540.19	55614.8	24.3121
2021-04-29 09:12:40	57.2529	26.5363	20.8014	0.330512	256.266	10.6689	10.5819	36.8574	1540.19	55614.3	24.3117
2021-04-29 09:12:40	57.2526	26.5365	20.7229	0.350625	210.985	10.5904	10.504	36.857	1540.19	55613.8	24.311
2021-04-29 09:12:40	57.2534	26.5365	20.642	0.368948	194.351	10.5095	10.4238	36.8575	1540.19	55614.4	24.311
2021-04-29 09:12:40	57.2528	26.5369	20.5699	0.370164	187.692	10.4374	10.3523	36.8569	1540.19	55613.6	24.3101
2021-04-29 09:12:40	57.2527	26.5368	20.5113	0.374029	175.748	10.3788	10.2941	36.8568	1540.19	55613.5	24.3099
2021-04-29 09:12:40	57.2527	26.5366	20.4411	0.359929	160.004	10.3086	10.2246	36.857	1540.19	55613.7	24.3097
2021-04-29 09:12:40	57.2532	26.5366	20.349	0.340389	157.486	10.2165	10.1332	36.8575	1540.19	55614.2	24.3097
2021-04-29 09:12:40	57.2539	26.5368	20.2245	0.329868	159.471	10.092	10.0097	36.8579	1540.18	55614.7	24.3094
2021-04-29 09:12:41	57.2528	26.5369	20.1076	0.306535	163.338	9.97507	9.89372	36.857	1540.18	55613.5	24.3082
2021-04-29 09:12:41	57.254	26.5374	19.9959	0.289428	163.249	9.86337	9.78294	36.8575	1540.18	55614.2	24.308
2021-04-29 09:12:41	57.2517	26.5377	19.9016	0.272608	173.572	9.76906	9.6894	36.8557	1540.18	55611.7	24.3061
2021-04-29 09:12:41	57.2528	26.538	19.7907	0.282629	175.358	9.6582	9.57944	36.8563	1540.18	55612.4	24.306
2021-04-29 09:12:41	57.2522	26.5377	19.6757	0.277618	185.301	9.54318	9.46536	36.856	1540.18	55612.1	24.3054
2021-04-29 09:12:41	57.253	26.5373	19.554	0.274254	197.109	9.42151	9.34468	36.857	1540.17	55613.2	24.3057
2021-04-29 09:12:41	57.2521	26.5371	19.4554	0.298733	219.086	9.32288	9.24686	36.8565	1540.17	55612.6	24.305
2021-04-29 09:12:41	57.2522	26.5372	19.3795	0.30997	224.632	9.24703	9.17162	36.8565	1540.17	55612.6	24.3046
2021-04-29 09:12:42	57.2526	26.5374	19.3385	0.29952	254.876	9.20603	9.13096	36.8567	1540.17	55612.8	24.3046
2021-04-29 09:12:42	57.2528	26.5373	19.2974	0.273324	269.215	9.16487	9.09013	36.857	1540.17	55613.1	24.3046
2021-04-29 09:12:42	57.2522	26.5373	19.2405	0.279121	263	9.10798	9.03371	36.8565	1540.17	55612.5	24.304
2021-04-29 09:12:42	57.2524	26.5373	19.1661	0.288856	238.844	9.03355	8.95989	36.8567	1540.17	55612.7	24.3038
2021-04-29 09:12:42	57.2519	26.5375	19.0876	0.287424	212.263	8.95513	8.8821	36.8562	1540.17	55612	24.3031
2021-04-29 09:12:42	57.2521	26.5376	19.0302	0.292363	193.963	8.89774	8.82519	36.8563	1540.16	55612.1	24.3028
2021-04-29 09:12:42	57.2536	26.5378	19.0107	0.311473	194.129	8.8782	8.80581	36.8572	1540.17	55613.4	24.3034
2021-04-29 09:12:42	57.2533	26.5374	19.0085	0.283201	185.319	8.87597	8.80358	36.8574	1540.17	55613.5	24.3036
2021-04-29 09:12:43	57.2522	26.5371	18.9968	0.270318	181.701	8.86432	8.79204	36.8568	1540.16	55612.7	24.3032
2021-04-29 09:12:43	57.2539	26.5374	18.9816	0.921361	189.967	8.84911	8.77695	36.8578	1540.17	55614.1	24.3038
2021-04-29 09:12:43	57.2521	26.5375	18.9739	1.21102	199.977	8.84137	8.76927	36.8564	1540.16	55612.2	24.3027
2021-04-29 09:12:43	57.2509	26.5374	18.9917	0.910625	194.947	8.85918	8.78693	36.8556	1540.16	55611.2	24.3022
2021-04-29 09:12:43	57.2524	26.5376	19.0611	0.637138	190.495	8.92862	8.85581	36.8565	1540.17	55612.5	24.3032
2021-04-29 09:12:43	57.252	26.5375	19.0668	0.473232	172.905	8.93428	8.86143	36.8562	1540.17	55612	24.3029
2021-04-29 09:12:43	57.2524	26.5376	19.0874	0.397148	163.19	8.95492	8.88189	36.8564	1540.17	55612.3	24.3031
2021-04-29 09:12:43	57.2511	26.5378	19.0816	0.33223	163.694	8.9491	8.87612	36.8554	1540.17	55611	24.3023
2021-04-29 09:12:44	57.2519	26.538	19.0701	0.297731	164.702	8.93762	8.86474	36.8558	1540.17	55611.6	24.3025
2021-04-29 09:12:44	57.252	26.5379	19.0651	0.303958	171.904	8.93264	8.85979	36.856	1540.17	55611.7	24.3027
2021-04-29 09:12:44	57.2519	26.5378	19.0638	0.289715	198.059	8.9313	8.85847	36.8559	1540.17	55611.7	24.3026
2021-04-29 09:12:44	57.2517	26.5375	19.0373	0.292076	242.714	8.90478	8.83216	36.8561	1540.16	55611.9	24.3028
2021-04-29 09:12:44	57.2528	26.5376	18.9747	0.318058	269.376	8.84215	8.77005	36.8568	1540.16	55612.7	24.3029
2021-04-29 09:12:44	57.2522	26.5378	18.8986	0.321494	286.733	8.76615	8.69466	36.8562	1540.16	55611.9	24.3021
2021-04-29 09:12:44	57.2527	26.5381	18.8329	0.34361	264.363	8.70036	8.62941	36.8564	1540.16	55612.2	24.3019
2021-04-29 09:12:44	57.2528	26.538	18.7847	0.357782	266.408	8.65221	8.58165	36.8566	1540.16	55612.4	24.3019
2021-04-29 09:12:45	57.2513	26.5384	18.7203	0.349837	239.592	8.58775	8.51772	36.8552	1540.16	55610.5	24.3004
2021-04-29 09:12:45	57.2538	26.5386	18.6309	0.342823	227.207	8.49844	8.42914	36.8568	1540.16	55612.7	24.3012
2021-04-29 09:12:45	57.2543	26.5384	18.502	0.318917	225.848	8.36954	8.30128	36.8574	1540.16	55613.5	24.3012
2021-04-29 09:12:45	57.253	26.539	18.3696	0.310686	228.355	8.23705	8.16988	36.856	1540.16	55611.5	24.2993
2021-04-29 09:12:45	57.2543	26.5395	18.2447	0.304817	155.311	8.11222	8.04607	36.8566	1540.16	55612.2	24.299
2021-04-29 09:12:45	57.2537	26.5397	18.1346	0.298661	188.055	8.00211	7.93686	36.8561	1540.15	55611.5	24.2982
2021-04-29 09:12:45	57.2533	26.5396	18.0257	0.277833	184.755	7.89317	7.8288	36.8559	1540.15	55611.2	24.2976
2021-04-29 09:12:45	57.2536	26.5398	17.9123	0.281698	234.581	7.77981	7.71637	36.856	1540.15	55611.3	24.2971
2021-04-29 09:12:46	57.2538	26.5395	17.779	0.289285	289.079	7.6465	7.58414	36.8564	1540.15	55611.8	24.2969
2021-04-29 09:12:46	57.254	26.5392	17.6606	0.314408	312.945	7.52808	7.46669	36.8568	1540.15	55612.3	24.2969
2021-04-29 09:12:46	57.2536	26.5395	17.5651	0.305533	364.566	7.4326	7.37199	36.8563	1540.14	55611.6	24.296
2021-04-29 09:12:46	57.253	26.5397	17.4842	0.301095	345.801	7.35168	7.29173	36.8557	1540.14	55610.8	24.2951
2021-04-29 09:12:46	57.2504	26.5397	17.411	0.293651	377.592	7.2785	7.21915	36.8539	1540.14	55608.3	24.2934
2021-04-29 09:12:46	57.2506	26.5394	17.3347	0.261657	400.043	7.20216	7.14343	36.8543	1540.14	55608.8	24.2935
2021-04-29 09:12:46	57.2509	26.5394	17.2534	0.225154	436.044	7.12091	7.06284	36.8545	1540.14	55609	24.2933
2021-04-29 09:12:46	57.2511	26.5393	17.1741	0.23904	416.922	7.04157	6.98415	36.8548	1540.14	55609.4	24.2932
2021-04-29 09:12:47	57.2508	26.5398	17.1066	0.231667	386.793	6.97413	6.91726	36.8542	1540.14	55608.6	24.2923
2021-04-29 09:12:47	57.2512	26.5397	17.0732	0.266524	318.673	6.9407	6.8841	36.8546	1540.13	55609.1	24.2925
2021-04-29 09:12:47	57.2507	26.5396	17.0688	0.261299	303.324	6.9363	6.87973	36.8543	1540.13	55608.7	24.2922
2021-04-29 09:12:47	57.2505	26.5394	17.0546	0.265093	368.828	6.92207	6.86563	36.8543	1540.13	55608.7	24.2923
2021-04-29 09:12:47	57.2501	26.5396	17.0423	0.289929	357.318	6.90977	6.85342	36.8539	1540.13	55608.1	24.2918
2021-04-29 09:12:47	57.2502	26.5399	17.0278	0.267741	439.503	6.8953	6.83907	36.8537	1540.13	55607.8	24.2915
2021-04-29 09:12:47	57.2501	26.54	17.0279	0.26359	542.052	6.89539	6.83916	36.8536	1540.13	55607.7	24.2914
2021-04-29 09:12:47	57.2491	26.5397	17.056	0.268027	524.871	6.9235	6.86704	36.853	1540.13	55607	24.2912
2021-04-29 09:12:48	57.2507	26.5397	17.0572	0.274326	524.797	6.92467	6.8682	36.8542	1540.13	55608.6	24.2922
2021-04-29 09:12:48	57.2507	26.5398	17.0348	0.27998	599.76	6.9023	6.84601	36.8541	1540.13	55608.4	24.2919
2021-04-29 09:12:48	57.2499	26.54	16.9708	0.289428	437.994	6.83835	6.78258	36.8534	1540.13	55607.5	24.2911
2021-04-29 09:12:48	57.2533	26.54	16.8898	0.297015	274.619	6.75726	6.70216	36.856	1540.13	55610.9	24.2927
2021-04-29 09:12:48	57.2537	26.5398	16.8089	0.270604	220.017	6.67643	6.62199	36.8564	1540.13	55611.4	24.2927
2021-04-29 09:12:48	57.2534	26.5398	16.7438	0.267312	234.941	6.61132	6.55741	36.8562	1540.13	55611.1	24.2922
2021-04-29 09:12:48	57.2522	26.5399	16.6705	0.247271	310.435	6.53797	6.48465	36.8553	1540.13	55609.9	24.2913
2021-04-29 09:12:48	57.2535	26.5401	16.5814	1.34694	520.739	6.4489	6.39631	36.8561	1540.13	55610.9	24.2914
2021-04-29 09:12:49	57.2539	26.5402	16.468	1.13465	604.341	6.33555	6.28388	36.8563	1540.13	55611.1	24.291
2021-04-29 09:12:49	57.2523	26.5401	16.3671	0.743498	532.098	6.23459	6.18375	36.8553	1540.12	55609.8	24.2899
2021-04-29 09:12:49	57.2529	26.5405	16.2808	0.510165	480.531	6.14827	6.09813	36.8554	1540.12	55609.8	24.2894
2021-04-29 09:12:49	57.2528	26.541	16.2115	0.390921	354.583	6.079	6.02942	36.855	1540.12	55609.3	24.2887
2021-04-29 09:12:49	57.253	26.5408	16.1366	0.343467	385.668	6.00415	5.95519	36.8553	1540.12	55609.7	24.2886
2021-04-29 09:12:49	57.2523	26.5409	16.0549	0.29179	500.929	5.92241	5.87411	36.8548	1540.12	55609	24.2879
2021-04-29 09:12:49	57.2522	26.5409	15.9479	0.264377	414.865	5.81537	5.76795	36.8547	1540.12	55608.8	24.2874
2021-04-29 09:12:49	57.2511	26.5404	15.8509	0.277117	463.54	5.71841	5.67177	36.8543	1540.12	55608.2	24.2868
2021-04-29 09:12:50	57.2518	26.5401	15.7693	0.272393	368.081	5.63682	5.59086	36.8551	1540.11	55609.3	24.2872
2021-04-29 09:12:50	57.2515	26.5401	15.7037	0.289643	236.493	5.57121	5.52578	36.8549	1540.11	55608.9	24.2867
2021-04-29 09:12:50	57.2519	26.5401	15.6635	0.274469	291.957	5.53097	5.48586	36.8552	1540.11	55609.3	24.2867
2021-04-29 09:12:50	57.2519	26.5397	15.6054	0.245052	199.341	5.47292	5.42829	36.8556	1540.11	55609.8	24.2869
2021-04-29 09:12:50	57.2518	26.5398	15.5482	0.219142	218.374	5.4157	5.37154	36.8554	1540.11	55609.5	24.2865
2021-04-29 09:12:50	57.2524	26.5402	15.4966	0.22451	325.073	5.36414	5.3204	36.8556	1540.11	55609.7	24.2863
2021-04-29 09:12:50	57.2517	26.5401	15.4708	0.235246	487.792	5.33829	5.29476	36.8551	1540.11	55609.1	24.2859
2021-04-29 09:12:50	57.2523	26.5397	15.4731	0.25543	570.446	5.34062	5.29707	36.8559	1540.11	55610.1	24.2866
2021-04-29 09:12:51	57.2518	26.5395	15.4735	0.273682	622.479	5.34095	5.2974	36.8557	1540.11	55609.9	24.2865
2021-04-29 09:12:51	57.2518	26.5396	15.4487	0.281126	493.574	5.31617	5.27282	36.8556	1540.11	55609.8	24.2863
2021-04-29 09:12:51	57.2512	26.5399	15.3957	0.249847	336.459	5.2632	5.22028	36.8549	1540.11	55608.8	24.2855
2021-04-29 09:12:51	57.2516	26.5398	15.3385	0.245911	329.266	5.20599	5.16353	36.8553	1540.11	55609.3	24.2856
2021-04-29 09:12:51	57.2499	26.54	15.2933	0.226156	295.8	5.16084	5.11875	36.8539	1540.11	55607.5	24.2842
2021-04-29 09:12:51	57.2497	26.5405	15.2641	0.204398	298.879	5.13156	5.08972	36.8535	1540.11	55606.8	24.2836
2021-04-29 09:12:51	57.2523	26.5402	15.2513	0.219858	301.584	5.11884	5.0771	36.8556	1540.11	55609.6	24.2853
2021-04-29 09:12:51	57.2522	26.5396	15.241	0.241044	287.768	5.10845	5.06679	36.856	1540.11	55610.2	24.2857
2021-04-29 09:12:52	57.2513	26.5396	15.2199	0.266596	280.051	5.08742	5.04593	36.8554	1540.1	55609.3	24.2852
2021-04-29 09:12:52	57.2498	26.5401	15.1918	0.278119	228.325	5.05931	5.01805	36.8539	1540.1	55607.4	24.2838
2021-04-29 09:12:52	57.2501	26.5402	15.1793	0.267383	165.169	5.04675	5.0056	36.8539	1540.1	55607.4	24.2837
2021-04-29 09:12:52	57.2498	26.5397	15.1617	0.258293	194.802	5.02921	4.9882	36.8541	1540.1	55607.7	24.2839
2021-04-29 09:12:52	57.251	26.5394	15.1104	0.233171	220.549	4.9779	4.93731	36.8553	1540.1	55609.1	24.2847
2021-04-29 09:12:52	57.2509	26.5399	15.0304	0.253569	234.553	4.8979	4.85796	36.8548	1540.1	55608.5	24.2838
2021-04-29 09:12:52	57.2522	26.5402	14.9276	0.296514	328.202	4.79511	4.75601	36.8556	1540.1	55609.5	24.2838
2021-04-29 09:12:52	57.2527	26.5405	14.844	0.310256	353.926	4.71146	4.67304	36.8557	1540.1	55609.7	24.2835
2021-04-29 09:12:53	57.2524	26.5419	14.7568	0.29816	359.318	4.62431	4.5866	36.8544	1540.1	55607.9	24.2817
2021-04-29 09:12:53	57.2528	26.5428	14.6652	0.425205	264.329	4.53266	4.4957	36.8541	1540.1	55607.5	24.2808
2021-04-29 09:12:53	57.2543	26.543	14.5823	0.392138	225.992	4.44983	4.41355	36.855	1540.1	55608.6	24.281
2021-04-29 09:12:53	57.2541	26.5449	14.5173	0.342751	174.764	4.3848	4.34905	36.8533	1540.1	55606.5	24.2789
2021-04-29 09:12:53	57.2531	26.546	14.4454	0.301667	168.472	4.31287	4.2777	36.8517	1540.1	55604.3	24.277
2021-04-29 09:12:53	57.2547	26.546	14.3592	0.263232	249.805	4.22672	4.19225	36.8529	1540.1	55605.9	24.2776
2021-04-29 09:12:53	57.2591	26.5465	14.2608	0.255931	393.943	4.12834	4.09468	36.8558	1540.1	55609.7	24.2792
2021-04-29 09:12:53	57.2593	26.5465	14.1801	0.221289	526.593	4.0476	4.01459	36.8559	1540.1	55609.9	24.2789
2021-04-29 09:12:54	57.2579	26.5466	14.1205	0.213917	294.512	3.98798	3.95546	36.8549	1540.1	55608.4	24.2778
2021-04-29 09:12:54	57.2454	26.5466	14.0741	0.189725	178.074	3.94157	3.90943	36.8458	1540.09	55596.3	24.2708
2021-04-29 09:12:54	57.245	26.5462	14.0204	0.197598	161.671	3.88794	3.85623	36.8458	1540.09	55596.3	24.2707
2021-04-29 09:12:54	57.245	26.5462	13.9479	0.215563	183.667	3.81542	3.78431	36.8459	1540.09	55596.4	24.2705
2021-04-29 09:12:54	57.2454	26.5467	13.8777	0.223436	187.086	3.74524	3.7147	36.8458	1540.09	55596.2	24.2699
2021-04-29 09:12:54	57.2445	26.5466	13.8206	0.228017	601.45	3.68811	3.65804	36.8453	1540.09	55595.5	24.2693
2021-04-29 09:12:54	57.2451	26.5465	13.7901	0.232813	544.488	3.65759	3.62777	36.8457	1540.09	55596.1	24.2696
2021-04-29 09:12:54	57.246	26.5465	13.7882	0.887936	301.666	3.65568	3.62587	36.8464	1540.09	55597	24.27
2021-04-29 09:12:55	57.2451	26.5464	13.7733	0.773774	200.977	3.6408	3.61111	36.8459	1540.09	55596.3	24.2696
2021-04-29 09:12:55	57.2451	26.5466	13.7565	0.548242	274.028	3.62401	3.59446	36.8457	1540.09	55596	24.2693
2021-04-29 09:12:55	57.2443	26.547	13.7402	0.427496	254.122	3.60771	3.57829	36.8448	1540.09	55594.8	24.2684
2021-04-29 09:12:55	57.243	26.5472	13.7405	0.344111	232.407	3.60804	3.57862	36.8437	1540.08	55593.4	24.2676
2021-04-29 09:12:55	57.2448	26.5466	13.7664	0.244193	260.408	3.63392	3.60428	36.8455	1540.09	55595.8	24.2693
2021-04-29 09:12:55	57.2442	26.5465	13.7564	0.252138	247.193	3.62394	3.59439	36.8452	1540.08	55595.3	24.269
2021-04-29 09:12:55	57.2452	26.5471	13.7325	0.24677	309.615	3.59999	3.57063	36.8454	1540.09	55595.7	24.2689
2021-04-29 09:12:55	57.2464	26.547	13.6787	0.224796	348.343	3.54619	3.51727	36.8463	1540.09	55596.8	24.2693
2021-04-29 09:12:56	57.246	26.547	13.6252	0.251565	302.179	3.49272	3.46424	36.8461	1540.08	55596.5	24.269
2021-04-29 09:12:56	57.2471	26.5472	13.5787	0.266954	234.506	3.44615	3.41805	36.8467	1540.08	55597.4	24.2692
2021-04-29 09:12:56	57.2455	26.5471	13.5263	0.27862	225.673	3.39385	3.36617	36.8456	1540.08	55595.8	24.2681
2021-04-29 09:12:56	57.2458	26.5474	13.4451	0.248416	175.864	3.3126	3.28559	36.8456	1540.08	55595.8	24.2677
2021-04-29 09:12:56	57.2479	26.5477	13.3345	0.210911	151.493	3.202	3.17589	36.847	1540.08	55597.6	24.2682
2021-04-29 09:12:56	57.2497	26.548	13.2113	0.187434	159.735	3.07884	3.05374	36.8481	1540.08	55599.1	24.2684
2021-04-29 09:12:56	57.2486	26.5479	13.0971	0.215492	178.71	2.96458	2.94041	36.8474	1540.08	55598	24.2674
2021-04-29 09:12:56	57.2451	26.5482	13.001	0.22315	208.453	2.86845	2.84506	36.8447	1540.08	55594.4	24.2648
2021-04-29 09:12:57	57.2431	26.5486	12.9102	0.00191277	196.597	2.77773	2.75508	36.8429	1540.07	55592	24.263
2021-04-29 09:12:57	57.2368	26.5486	12.8102	-0.0662263	208.427	2.67769	2.65585	36.8383	1540.07	55585.8	24.2591
2021-04-29 09:12:57	57.2329	26.5487	12.7053	0.192015	285.561	2.57283	2.55185	36.8355	1540.06	55582	24.2565
2021-04-29 09:12:57	57.247	26.5488	12.5815	0.201463	404.351	2.44901	2.42904	36.8457	1540.07	55595.6	24.2636
2021-04-29 09:12:57	57.2472	26.549	12.4717	0.132179	925.912	2.33924	2.32016	36.8457	1540.07	55595.6	24.2631
2021-04-29 09:12:57	57.2417	26.5493	12.3711	0.0986102	605.992	2.23862	2.22036	36.8415	1540.06	55589.9	24.2593
2021-04-29 09:12:57	57.2327	26.5493	12.3044	0.242475	450.223	2.17193	2.15422	36.8349	1540.06	55581.1	24.2541
2021-04-29 09:12:57	57.1956	26.5493	12.2441	0.282772	960.044	2.11164	2.09442	36.808	1540.03	55545.1	24.2336
2021-04-29 09:12:58	57.2342	26.549	12.1839	0.190584	383.214	2.05144	2.03471	36.8364	1540.05	55583	24.2548
2021-04-29 09:12:58	57.2451	26.5485	12.1252	0.251923	692.929	1.99273	1.97648	36.8447	1540.06	55594.1	24.261
2021-04-29 09:12:58	57.2457	26.5478	12.0783	0.240901	477.603	1.94583	1.92997	36.8457	1540.06	55595.4	24.2618
2021-04-29 09:12:58	57.2433	26.5473	12.0669	0.147066	214.172	1.93436	1.91859	36.8443	1540.06	55593.5	24.2609
2021-04-29 09:12:58	57.248	26.5473	12.0912	0.055379	733.83	1.95865	1.94268	36.8478	1540.06	55598.1	24.2636
2021-04-29 09:12:58	57.2487	26.5474	12.0904	0.103477	563.577	1.95791	1.94194	36.8482	1540.06	55598.7	24.2639
2021-04-29 09:12:58	57.2497	26.5478	12.0888	0.110277	228.503	1.95633	1.94038	36.8487	1540.06	55599.3	24.2641
2021-04-29 09:12:58	57.2484	26.5478	12.0729	0.0483647	446.376	1.94037	1.92454	36.8477	1540.06	55598	24.2633
2021-04-29 09:12:59	57.248	26.5478	12.0604	0.103835	444.395	1.9279	1.91218	36.8474	1540.06	55597.6	24.2629
2021-04-29 09:12:59	57.2476	26.5479	12.0675	0.214561	466.562	1.93497	1.91919	36.847	1540.06	55597.1	24.2627
2021-04-29 09:12:59	57.248	26.5477	12.0715	0.252997	522.537	1.93897	1.92315	36.8475	1540.06	55597.7	24.2631
2021-04-29 09:12:59	57.246	26.5475	12.0528	0.225226	278.286	1.92026	1.9046	36.8462	1540.06	55596	24.2621
2021-04-29 09:12:59	57.2411	26.5476	11.9894	0.247557	255.07	1.85689	1.84175	36.8426	1540.05	55591.1	24.2591
2021-04-29 09:12:59	57.2412	26.5477	11.9097	0.416831	243.037	1.77723	1.76274	36.8425	1540.05	55591	24.2587
2021-04-29 09:12:59	57.2398	26.5477	11.8331	0.379755	1259.37	1.70065	1.68678	36.8415	1540.05	55589.7	24.2576
2021-04-29 09:12:59	57.2368	26.5475	11.7655	0.320062	685.493	1.63296	1.61964	36.8396	1540.05	55587	24.2559
2021-04-29 09:13:00	57.2271	26.5477	11.6811	0.339029	219.396	1.54855	1.53592	36.8324	1540.04	55577.4	24.25
2021-04-29 09:13:00	57.2391	26.5483	11.5876	-0.363905	243.015	1.45509	1.44322	36.8407	1540.05	55588.5	24.2557
2021-04-29 09:13:00	57.2315	26.5479	11.457	-0.363834	315.313	1.32453	1.31373	36.8356	1540.04	55581.5	24.2514
2021-04-29 09:13:00	57.2242	26.5482	11.3255	-0.269427	306.525	1.19298	1.18325	36.83	1540.03	55574.1	24.2466
2021-04-29 09:13:00	57.2187	26.5499	11.1991	-0.000306044	607.4	1.06658	1.05788	36.8247	1540.03	55567	24.2415
2021-04-29 09:13:00	57.2131	26.5505	11.085	0.6045	643.026	0.952494	0.944726	36.8202	1540.02	55560.9	24.2374
2021-04-29 09:13:00	57.2041	26.5515	10.972	1.21095	328.889	0.839486	0.83264	36.8129	1540.01	55551.2	24.2311
2021-04-29 09:13:00	57.1921	26.5513	10.8631	0.852077	1524.5	0.730555	0.724597	36.8044	1540	55539.7	24.2243
2021-04-29 09:13:01	57.1974	26.5505	10.7421	0.569214	525.081	0.609565	0.604594	36.8089	1540	55545.7	24.2274
2021-04-29 09:13:01	57.1895	26.55	10.6424	0.70177	511.054	0.509944	0.505786	36.8036	1540	55538.5	24.2231
2021-04-29 09:13:01	57.1332	26.5499	10.583	0.733477	740.52	0.450493	0.446819	36.7627	1539.95	55483.9	24.1921
2021-04-29 09:13:01	57.2154	26.5496	10.555	0.824449	571.166	0.422474	0.419029	36.8227	1540.01	55564	24.2373
2021-04-29 09:13:01	57.246	26.549	10.5351	1.04812	1193.28	0.402608	0.399325	36.8455	1540.04	55594.5	24.2546
2021-04-29 09:13:01	57.2473	26.5494	10.5071	-0.0235678	433.361	0.374588	0.371534	36.846	1540.04	55595.2	24.2548
2021-04-29 09:13:01	57.2453	26.5496	10.4791	0.115144	1015.02	0.34665	0.343823	36.8445	1540.04	55593.1	24.2534
2021-04-29 09:13:01	57.2439	26.5499	10.4427	0.072557	627.298	0.310155	0.307626	36.8432	1540.03	55591.4	24.2522
2021-04-29 09:13:02	57.2419	26.5506	10.428	-0.033302	1423.03	0.29552	0.293111	36.8412	1540.03	55588.8	24.2504
2021-04-29 09:13:02	57.2414	26.5502	10.4383	0.222291	1697.48	0.305761	0.303268	36.8411	1540.03	55588.7	24.2505
2021-04-29 09:13:02	57.2447	26.5503	10.4478	0.544091	676.287	0.315326	0.312755	36.8435	1540.04	55591.8	24.2523
2021-04-29 09:13:02	57.2447	26.551	10.4448	0.549244	731.11	0.312335	0.309788	36.8429	1540.04	55591.1	24.2517
2021-04-29 09:13:02	57.2431	26.5518	10.4231	0.864602	635.541	0.290556	0.288186	36.8411	1540.04	55588.7	24.2499
2021-04-29 09:13:02	57.2414	26.5512	10.3947	1.20007	1606.9	0.262204	0.260066	36.8404	1540.03	55587.6	24.2494
2021-04-29 09:13:02	57.2376	26.5506	10.3635	1.2642	1227.72	0.231026	0.229142	36.8381	1540.03	55584.6	24.2478
2021-04-29 09:13:02	57.2368	26.5501	10.3384	1.13179	1229.52	0.205922	0.204242	36.838	1540.03	55584.4	24.2478
2021-04-29 09:13:03	57.2253	26.5499	10.2901	0.557619	1191.6	0.15761	0.156325	36.8298	1540.02	55573.4	24.2414
2021-04-29 09:13:03	57.2305	26.5511	10.1812	-0.00961075	1326.7	0.0486787	0.0482817	36.8326	1540.02	55577.2	24.2427

## Sheet: RB Mooring
Time	O2Concentration[uM]	Temperature[Deg.C]	Prof (m)	Salinity[PSU]	Density[kg/m3]	PAR[umol/m2/s]	Turbidity#16280[FTU]	Cyclops-7F Chlorophyll#21180217[ug/L]	AMT pH#18051103[pH]	Cyclops-7F Colored Dissolved Organic #21180228[ppb]
08:50:00	227.114	24.4368	51.9271	36.9459	1024.98	11.322	0.236742	1.52856	8.36003	4.11522
09:00:00	226.777	24.438	51.7595	36.9831	1025.02	13.232	0.237752	1.50353	8.36596	4.33928
09:10:00	226.665	24.4459	51.6926	36.9948	1025.03	14.091	0.286328	1.48898	8.36698	3.63529
09:20:00	226.668	24.4488	51.6273	36.9871	1025.02	15.321	0.2313	1.49947	8.36322	3.80516
09:30:00	226.637	24.4652	51.5796	36.9926	1025.02	16.18	0.308008	1.54459	8.36588	3.74436
09:40:00	226.623	24.4762	51.5977	36.9994	1025.02	17.713	0.238845	1.49578	8.36529	3.71933
09:50:00	226.75	24.4856	51.5738	37.0005	1025.02	18.996	0.273463	1.51378	8.36527	3.71039
10:00:00	226.542	24.5017	51.5677	37.0047	1025.02	5.967	0.244811	1.5108	8.36498	3.81571
10:10:00	226.589	24.5132	51.6449	37.0069	1025.02	21.672	0.225491	1.53709	8.36377	3.74472
10:20:00	226.55	24.5183	51.5801	36.9971	1025	20.83	0.305233	1.53899	8.36375	3.81088
10:30:00	226.635	24.53	51.5891	37.01	1025.01	22.175	0.275409	1.50907	8.36264	3.66032
10:40:00	226.59	24.5442	51.6063	37.0046	1025	22.415	0.288084	1.61219	8.36291	3.80194
10:50:00	226.631	24.555	51.5838	37.0033	1025	8.692	0.305115	1.57583	8.36162	3.81178
11:00:00	226.667	24.5686	51.6174	37.0057	1025	22.855	0.248035	1.5679	8.36176	3.75348
11:10:00	226.755	24.5783	51.5063	37.0137	1025	23.137	0.242047	1.59627	8.36163	3.62474
11:20:00	226.875	24.5833	51.6083	37.0093	1024.99	23.611	0.281501	1.58572	8.36101	3.68106
11:30:00	226.801	24.5879	51.6398	37.0056	1024.99	23.502	0.368794	1.57708	8.36049	3.71504
11:40:00	226.867	24.6037	51.7506	37.0105	1024.99	23.727	0.316493	1.59711	8.36053	3.78442
11:50:00	226.87	24.6072	51.7338	37.0078	1024.98	22.994	0.284853	1.61886	8.36032	3.5761
12:00:00	226.997	24.6112	51.7776	37.0199	1025	22.566	0.238956	1.62625	8.36008	3.80892
12:10:00	227.026	24.6224	51.8855	37.0237	1025	23.4	0.267645	1.60897	8.35939	3.76135
12:20:00	227.105	24.6256	51.9347	37.0084	1024.98	22.667	0.25231	1.6467	8.35939	3.8833
12:30:00	227.046	24.6315	51.9211	37.0227	1024.99	22.944	0.279487	1.69242	8.33066	3.71379
12:40:00	227.094	24.6317	52.0184	37.0168	1024.99	22.05	0.276896	1.67584	8.31542	3.74168
12:50:00	227.002	24.6313	52.0479	37.0155	1024.98	21.635	0.329244	1.66792	8.30604	3.70377
13:00:00	226.999	24.6358	52.1194	37.012	1024.98	21.402	0.240912	1.72615	8.29115	3.77798
13:10:00	227.048	24.6383	52.1791	37.016	1024.98	20.524	0.283174	1.72246	8.32344	3.6816
13:20:00	227.022	24.6441	52.2148	37.0175	1024.98	20.298	0.295287	1.73682	8.32353	3.67588
13:30:00	227.036	24.648	52.3211	37.02	1024.98	19.125	0.251996	1.74481	8.32204	3.80391
13:40:00	227.021	24.6538	52.3058	37.0245	1024.99	17.942	0.270671	1.79571	8.29114	3.55178
13:50:00	226.989	24.6605	52.4208	37.0161	1024.98	15.701	0.264687	1.73092	8.29272	3.86024
14:00:00	227.151	24.6631	52.4218	37.0164	1024.97	16.604	0.259248	1.77658	8.32093	3.70073
14:10:00	227.181	24.673	52.4818	37.0248	1024.98	15.59	0.35499	1.80328	8.29075	3.89278
14:20:00	227.053	24.6776	52.505	37.0188	1024.97	14.719	0.290853	1.80715	8.2881	3.83806
14:30:00	227.103	24.6932	52.6387	37.0289	1024.98	12.889	0.300233	1.80096	8.28507	3.88938
14:40:00	227.303	24.6963	52.5961	37.0203	1024.97	11.708	0.308759	1.86437	8.28361	3.7787
14:50:00	227.387	24.6992	52.6598	37.0215	1024.97	11.391	0.237948	1.85961	8.28826	3.81553
15:00:00	227.271	24.7029	52.6619	37.0181	1024.96	9.945	0.358657	1.90848	8.28785	3.65639
15:10:00	227.194	24.7079	52.6372	37.0209	1024.96	8.626	0.436641	1.88661	8.28912	3.85326
15:20:00	227.249	24.711	52.7555	37.0313	1024.97	8.392	0.29453	1.89841	8.28529	3.85773
15:30:00	227.05	24.7123	52.8636	37.0372	1024.98	4.261	0.405842	1.82247	8.29181	3.7787
15:40:00	226.957	24.7169	52.8459	37.0356	1024.97	2.632	0.431079	1.92344	8.31914	3.83735
15:50:00	227.155	24.7266	52.8891	37.0417	1024.98	3.661	0.288925	1.89447	8.29196	3.81571
16:00:00	227.034	24.7263	52.8839	37.0391	1024.97	4.826	0.324955	1.89412	8.28495	3.77333
16:10:00	227.008	24.7325	52.9169	37.0369	1024.97	3.519	0.449156	1.86402	8.28411	3.71772
16:20:00	226.894	24.7363	52.9502	37.0361	1024.97	2.509	0.254525	1.9145	8.28501	3.68625
16:30:00	226.834	24.743	52.9126	37.0313	1024.96	1.96	0.325167	1.87582	8.28676	3.76868
16:40:00	226.681	24.7504	53.041	37.0427	1024.97	1.238	0.362561	1.95241	8.286	3.87687
16:50:00	226.664	24.76	53.0003	37.0479	1024.97	0.856	0.331429	1.94144	8.28967	3.67945
17:00:00	226.992	24.7713	52.967	37.0584	1024.98	0.457	0.285577	1.90705	8.31793	3.65818
17:10:00	226.625	24.7751	53.0537	37.0586	1024.97	0.234	0.254118	1.96481	8.31751	3.71146
17:20:00	226.877	24.7874	53.0105	37.0712	1024.98	0.033	0.314722	1.98764	8.31786	3.70538
17:30:00	226.996	24.7987	52.9363	37.0897	1024.99	-0.003	0.274502	1.96433	8.28716	3.75813
17:40:00	227.126	24.8104	52.8944	37.1038	1024.99	-0.006	0.266644	2.06137	8.28888	3.78835
17:50:00	227.159	24.8229	52.8495	37.1142	1025	-0.006	0.248055	1.96016	8.28807	3.76242
18:00:00	226.997	24.8293	52.8962	37.1194	1025.01	-0.007	0.242846	1.92749	8.28007	3.86292
18:10:00	227.28	24.8367	52.8284	37.1155	1025	-0.009	0.313793	1.91039	8.28041	3.77584
18:20:00	227.283	24.8426	52.7441	37.1183	1025	-0.007	0.32303	1.93429	8.2784	3.67874
18:30:00	227.302	24.8488	52.7723	37.1188	1025	-0.004	0.260278	1.96201	8.28335	3.88813
18:40:00	227.313	24.8537	52.6967	37.1174	1024.99	-0.01	0.338273	1.91003	8.2877	3.87257
18:50:00	227.327	24.8613	52.7619	37.1247	1025	-0.005	0.289868	1.94323	8.29086	3.74991
19:00:00	227.281	24.8683	52.674	37.1173	1024.99	-0.008	0.249885	2.00719	8.28227	3.83574
19:10:00	227.29	24.8777	52.5479	37.1239	1024.99	-0.005	0.232599	1.8729	8.28335	3.73381
19:20:00	227.337	24.8844	52.5787	37.1198	1024.99	-0.008	0.292868	1.95354	8.28392	3.88938
19:30:00	227.361	24.8909	52.5455	37.1216	1024.99	-0.007	0.285126	1.88541	8.28366	7.45601
19:40:00	227.464	24.9005	52.5022	37.1224	1024.98	-0.006	0.325421	1.9123	8.28297	3.83091
19:50:00	227.447	24.9123	52.3898	37.1233	1024.98	-0.006	0.242473	1.9424	8.31698	3.67945
20:00:00	227.467	24.9175	52.4062	37.1278	1024.98	-0.005	0.231134	1.92052	8.2857	3.73524
20:10:00	227.428	24.9279	52.3345	37.1276	1024.98	-0.005	0.235565	1.9685	8.27904	3.68178
20:20:00	227.45	24.9338	52.34	37.1303	1024.98	-0.009	0.282128	1.97232	8.28249	3.70145
20:30:00	227.477	24.937	52.215	37.1295	1024.98	-0.005	0.202346	1.92112	8.28392	3.79962
20:40:00	227.554	24.9394	52.1682	37.1209	1024.97	-0.004	0.229471	1.96081	8.28319	4.05693
20:50:00	227.329	24.9378	52.2361	37.1203	1024.97	-0.006	0.299475	1.84935	8.2848	3.71772
21:10:00	227.354	24.9422	52.2241	37.1242	1024.97	-0.004	0.280772	1.876	8.31497	3.79407
21:20:00	227.251	24.9468	51.983	37.1214	1024.97	-0.006	0.27616	1.79565	8.28634	3.99989
21:30:00	227.242	24.9502	52.0213	37.1233	1024.97	-0.004	0.312211	1.81347	8.28302	3.89761
21:40:00	227.049	24.9552	52.0605	37.1304	1024.97	-0.009	0.284585	1.83833	8.28795	3.64959
21:50:00	227.158	24.9596	51.9712	37.128	1024.97	-0.007	0.297338	1.84035	8.28067	3.48544
22:00:00	227.211	24.9641	51.9282	37.1289	1024.97	-0.003	0.327751	1.8304	8.28234	3.64387
22:10:00	227.216	24.9707	51.9294	37.1366	1024.97	-0.002	0.258435	1.82003	8.28745	3.71826
22:20:00	227.37	24.9773	51.9363	37.1377	1024.97	-0.008	0.238097	1.78874	8.28653	3.71021
22:30:00	227.389	24.9803	51.891	37.131	1024.97	-0.003	0.304185	1.8127	8.28826	3.7719
22:40:00	227.196	24.9839	51.8288	37.1336	1024.97	-0.007	0.262574	1.82885	8.28208	3.8479
22:50:00	227.362	24.9891	51.8504	37.1367	1024.97	-0.005	0.25589	1.79213	8.28172	3.8681
23:00:00	227.246	24.9932	51.8215	37.1402	1024.97	-0.006	0.222953	1.88082	8.28732	4.05049
23:10:00	227.032	24.9986	51.8297	37.1384	1024.97	-0.003	0.326773	1.83034	8.28601	4.11737
23:20:00	227.124	25.0082	51.8513	37.1424	1024.97	-0.005	0.222379	1.78617	8.28645	3.95376
23:30:00	227.297	25.0127	51.8723	37.1472	1024.97	-0.006	0.480343	1.78683	8.2857	5.49173
23:40:00	227.004	25.0176	51.882	37.1457	1024.97	-0.003	0.262097	1.79696	8.29122	13.1119
23:50:00	227.268	25.0289	51.8932	37.151	1024.97	-0.004	0.238674	1.81943	8.29078	3.79497
00:00:00	227.261	25.0334	51.9838	37.1456	1024.96	-0.003	0.276616	1.7519	8.29045	3.72326
00:10:00	227.174	25.0379	51.854	37.15	1024.97	-0.003	0.284963	1.83421	8.3184	3.78656
00:20:00	227.175	25.0429	51.9801	37.1499	1024.96	-0.003	0.294202	1.80805	8.28985	3.78102
00:30:00	227.041	25.0433	51.9879	37.1542	1024.97	-0.005	0.292007	1.84935	8.29274	3.86667
00:40:00	227.042	25.0491	52.0072	37.1521	1024.96	-0.002	0.207144	1.83779	8.29884	3.75331
00:50:00	227.056	25.0518	51.9708	37.154	1024.97	-0.003	0.294298	1.8689	8.2919	3.69716
01:00:00	226.889	25.0542	52.1285	37.1578	1024.97	0	0.263592	1.8416	8.29138	3.74418
01:10:00	226.977	25.0556	52.079	37.1552	1024.97	-0.003	0.227268	1.83088	8.29375	3.59577
01:20:00	226.766	25.056	52.1394	37.1571	1024.97	-0.01	0.27971	1.83398	8.2891	3.74776
01:30:00	226.662	25.0614	52.2127	37.161	1024.97	-0.005	0.242126	1.81985	8.2873	3.76171
01:40:00	226.833	25.0677	52.2461	37.1601	1024.97	-0.004	0.307333	1.78695	8.28674	3.72022
01:50:00	226.965	25.0694	52.3427	37.1571	1024.96	-0.004	0.301959	1.83952	8.28608	3.79694
02:00:00	226.911	25.0743	52.3808	37.1632	1024.97	-0.007	0.26772	1.77801	8.29137	3.83252
02:10:00	226.773	25.0779	52.3889	37.1618	1024.97	-0.01	0.249556	1.7401	8.29126	3.71719
02:20:00	226.897	25.0836	52.4208	37.163	1024.97	-0.01	0.312586	1.74397	8.29107	3.68553
02:30:00	226.751	25.0848	52.498	37.1615	1024.96	-0.004	0.24843	1.82813	8.2957	3.84361
02:40:00	226.662	25.0863	52.5203	37.1612	1024.96	-0.008	0.261916	1.75381	8.29521	3.80659
02:50:00	226.623	25.086	52.4343	37.1632	1024.96	-0.007	0.260278	1.71816	8.29083	3.77619
03:00:00	226.498	25.0886	52.5899	37.1591	1024.96	-0.003	0.28364	1.78766	8.28926	3.74687
03:10:00	226.531	25.094	52.6177	37.1461	1024.94	-0.005	0.257062	1.77533	8.29471	3.82787
03:20:00	226.5	25.0953	52.605	37.1437	1024.94	-0.004	0.246758	1.72776	8.28672	3.74347
03:30:00	226.43	25.0968	52.7006	37.1476	1024.94	-0.005	0.360458	1.72669	8.29316	3.75366
03:40:00	226.342	25.0981	52.714	37.1528	1024.95	-0.003	0.273307	1.70547	8.3192	3.67463
03:50:00	226.507	25.1005	52.6463	37.1465	1024.94	-0.003	0.220634	1.78081	8.29482	3.74937
04:00:00	226.161	25.1017	52.7831	37.1422	1024.94	-0.007	0.315146	1.77658	8.29125	3.80355
04:10:00	226.343	25.1063	52.6523	37.1186	1024.91	-0.003	0.245246	1.77395	8.29316	3.68929
04:20:00	226.468	25.1098	52.713	37.1175	1024.91	-0.003	0.241807	1.67376	8.30473	3.72702
04:30:00	226.337	25.108	52.6651	37.1163	1024.91	-0.003	0.338603	1.7451	8.2942	3.82715
04:40:00	226.256	25.1077	52.7962	37.1262	1024.92	-0.004	0.298497	1.737	8.30082	3.78943
04:50:00	226.161	25.1095	52.7	37.1156	1024.9	-0.001	0.275085	1.6678	8.30092	3.80802
05:00:00	226.184	25.1108	52.7179	37.1178	1024.91	-0.005	0.224068	1.7575	8.28967	3.83216
05:10:00	226.228	25.1156	52.8765	37.1276	1024.92	-0.006	0.267022	1.63716	8.30129	3.76868
05:20:00	226.053	25.1165	52.7513	37.1217	1024.91	-0.005	0.249969	1.65468	8.31791	3.8529
05:30:00	226.121	25.1166	52.7446	37.1217	1024.91	0	0.316547	1.75142	8.30131	3.72398
05:40:00	226.153	25.1199	52.7424	37.1255	1024.91	-0.003	0.233937	1.65045	8.29262	3.8724
05:50:00	226.046	25.1223	52.8	37.1258	1024.91	0.031	0.287496	1.67924	8.29988	3.53783
06:00:00	225.954	25.1266	52.6493	37.129	1024.91	0.221	0.283435	1.63192	8.30131	3.76815
06:10:00	225.865	25.1295	52.6933	37.1234	1024.91	0.291	0.271908	1.7243	8.30133	3.74418
06:20:00	225.857	25.1365	52.7141	37.1337	1024.92	0.739	0.37729	1.59174	8.29929	3.85201
06:30:00	225.987	25.1391	52.6432	37.1355	1024.92	1.122	0.273558	1.60956	8.31753	5.34457
06:40:00	225.896	25.1401	52.6313	37.1273	1024.91	1.317	0.47332	1.54859	8.30574	4.10146
06:50:00	225.717	25.1408	52.6099	37.13	1024.91	2.743	0.298551	1.56367	8.29912	4.05139
07:00:00	225.488	25.1447	52.5306	37.1365	1024.92	1.834	0.274118	1.63275	8.29945	4.01098
07:10:00	225.517	25.1452	52.4838	37.1334	1024.91	4.579	0.254847	1.57607	8.31716	3.93981
07:20:00	225.488	25.1445	52.4969	37.1256	1024.91	3.56	0.271586	1.55675	8.29736	7.29793
07:30:00	225.39	25.1454	52.4354	37.1349	1024.92	4.448	0.262699	1.60027	8.2977	4.50611
07:40:00	225.447	25.1441	52.3805	37.1239	1024.9	2.459	0.322103	1.51575	8.31734	3.85004
07:50:00	225.522	25.1447	52.3141	37.13	1024.91	5.288	0.250964	1.57058	8.29087	3.60203
08:00:00	225.343	25.1447	52.2793	37.127	1024.91	6.885	0.282361	1.55008	8.29213	3.76904
08:10:00	225.417	25.1482	52.3455	37.1285	1024.91	9.467	0.268156	1.62834	8.29495	5.44238
08:20:00	225.348	25.1526	52.1209	37.1386	1024.92	12.73	0.325295	1.54346	8.30168	3.7955

## Sheet: IV Mooring
Time	O2Concentration[uM]	Temperature[Deg.C]	Prof (m)	Salinity[PSU]	Density[kg/m3]	PAR[umol/m2/s]	Turbidity#16280[FTU]	Cyclops-7F Chlorophyll#21180217[ug/L]	AMT pH#18051103[pH]	Cyclops-7F Colored Dissolved Organic #21180228[ppb]
16:30:00	230.821	22.7617	67.6344	36.8405	1025.41	0.958	0.133699	1.3997	8.37847	3.66747
16:40:00	230.272	22.6455	67.7426	36.7739	1025.39	0.898	0.164237	1.40196	8.37362	3.62384
16:50:00	230.416	22.5461	67.5913	36.7911	1025.43	0.573	0.185575	1.37878	8.37165	3.60453
17:00:00	230.122	22.6043	67.6479	36.8101	1025.43	0.301	0.441476	1.39052	8.37213	3.67767
17:10:00	230.479	22.698	67.7882	36.8388	1025.43	0.124	0.141006	1.42056	8.37475	3.84396
17:20:00	230.47	22.7027	67.751	36.819	1025.41	0.023	0.197252	1.33306	8.37183	3.77476
17:30:00	230.222	22.5192	67.7845	36.7921	1025.44	0	0.214107	1.40941	8.36984	3.81643
17:40:00	229.967	22.6068	67.77	36.8555	1025.47	-0.004	0.159141	1.4497	8.37182	3.6006
17:50:00	230.787	22.6849	67.7546	36.8152	1025.42	-0.004	0.117603	1.33234	8.37246	3.80641
18:00:00	233.162	22.4723	67.9318	36.7689	1025.44	-0.003	0.144913	1.36697	8.3708	3.7204
18:10:00	232.437	22.5429	67.9203	36.8618	1025.49	-0.007	0.127489	1.32924	8.36795	3.72881
18:20:00	231.212	22.577	67.8959	36.8946	1025.5	-0.007	0.155796	1.40011	8.37171	3.81267
18:30:00	231.533	22.3612	68.0522	36.7212	1025.43	-0.005	0.149001	1.28704	8.36234	3.79372
18:40:00	230.871	22.4495	68.0197	36.8459	1025.5	-0.007	0.13483	1.35577	8.36559	3.69787
18:50:00	230.228	22.2539	68.1694	36.7499	1025.49	-0.007	0.159788	1.26576	8.36294	3.72416
19:00:00	230.867	22.299	68.1862	36.6551	1025.39	-0.005	0.186429	1.30981	8.36514	3.71003
19:10:00	230.283	22.2286	68.3564	36.7356	1025.48	-0.006	0.212447	1.2424	8.3614	3.74544
19:20:00	231.025	22.2735	68.3984	36.7477	1025.48	-0.007	0.192155	1.22076	8.36385	3.77923
19:30:00	230.926	22.4623	68.0568	36.788	1025.46	-0.007	0.163967	1.31959	8.36661	3.7474
19:40:00	230.897	22.6952	68.0964	37.1086	1025.66	-0.003	0.119114	1.35464	8.36939	3.62581
19:50:00	231.253	22.4568	68.159	36.806	1025.47	-0.007	0.149892	1.31184	8.36673	3.69555
20:00:00	231.495	22.359	68.2808	36.6967	1025.4	-0.004	0.133629	1.31685	8.36416	3.71182
20:10:00	231.035	22.4257	68.2559	36.7368	1025.42	-0.006	0.145701	1.37061	8.36566	3.55625
20:20:00	230.842	22.9115	68.0971	36.9923	1025.48	-0.003	0.150399	1.46198	8.37419	3.6208
20:30:00	231.558	22.6141	68.0966	36.5638	1025.21	-0.007	0.188412	1.32006	8.36564	3.64173
20:40:00	230.312	22.686	68.2743	37.1324	1025.69	-0.008	0.187315	1.37657	8.37031	3.62456
20:50:00	230.942	22.5687	68.2606	36.9249	1025.54	-0.003	0.110479	1.33777	8.36652	3.64369
21:00:00	230.651	22.6214	68.3793	36.8656	1025.49	-0.008	0.125988	1.3271	8.36617	3.7272
21:10:00	230.659	22.469	68.2614	36.8488	1025.51	-0.004	0.112155	1.39701	8.3645	3.72523
21:20:00	230.871	22.7658	68.2093	36.827	1025.4	-0.003	0.130532	1.36781	8.37088	3.80892
21:30:00	231.038	22.4196	68.3229	36.7643	1025.45	-0.007	0.124986	1.27661	8.36247	3.73954
21:40:00	230.392	22.6526	68.287	36.8889	1025.49	-0.009	0.122621	1.34677	8.36618	3.73739
21:50:00	230.339	22.7483	68.1027	36.8421	1025.41	-0.009	0.124404	1.37979	8.36834	3.72756
22:00:00	230.45	22.7522	68.1223	36.8663	1025.43	-0.005	0.217615	1.36036	8.36863	3.67248
22:10:00	230.047	22.8425	68.1611	36.9021	1025.43	-0.005	0.155568	1.40673	8.37044	3.82304
22:20:00	229.983	23.1328	68.1352	36.8588	1025.31	-0.003	0.134406	1.53035	8.37143	3.73381
22:30:00	229.829	22.9642	68.2317	36.8767	1025.38	-0.005	0.126432	1.43361	8.37164	3.71933
22:40:00	229.901	22.8538	68.1346	36.8528	1025.39	-0.008	0.189806	1.4497	8.3688	3.82715
22:50:00	229.961	22.7712	68.1748	36.8452	1025.41	-0.006	0.171028	1.42187	8.36626	3.76832
23:00:00	229.379	22.9596	68.2452	36.945	1025.44	-0.005	0.154018	1.43927	8.37034	3.61741
23:10:00	229.801	23.0214	68.1231	36.8782	1025.36	-0.003	0.153402	1.46961	8.37234	3.73846
23:20:00	229.859	22.8597	68.1283	36.8116	1025.36	-0.005	0.170874	1.52862	8.36768	3.70932
23:30:00	229.922	22.78	68.1415	36.8385	1025.4	-0.007	0.142447	1.43152	8.36588	3.71933
23:40:00	229.616	22.451	68.079	36.7857	1025.46	-0.004	0.270394	1.29324	8.35883	3.76296
23:50:00	229.91	22.427	68.0711	36.786	1025.46	-0.004	0.244666	1.30177	8.35931	3.69358
00:00:00	229.708	22.431	68.0795	36.7793	1025.46	-0.004	0.238575	1.33485	8.35972	3.74115
00:10:00	229.792	22.5358	68.0604	36.8126	1025.45	-0.006	0.165938	1.37675	8.36159	3.71826
00:20:00	230.04	22.5378	68.1061	36.7988	1025.44	-0.003	0.34745	1.32597	8.36173	3.79711
00:30:00	229.855	22.4983	67.9415	36.7886	1025.44	-0.006	0.164948	1.33526	8.36112	3.69233
00:40:00	230	22.5443	68.0986	36.7881	1025.43	-0.005	0.176639	1.31935	8.36297	3.75974
00:50:00	230.5	22.5142	68.0912	36.7489	1025.41	-0.005	0.225235	1.31667	8.36104	3.8107
01:00:00	230.812	22.4686	68.1387	36.7542	1025.42	-0.005	0.153947	1.35839	8.36161	3.57825
01:10:00	230.326	22.6929	68.0241	36.8761	1025.46	-0.006	0.130127	1.38295	8.36524	3.71468
01:20:00	230.491	22.6915	68.0025	36.8002	1025.4	-0.004	0.117544	1.34063	8.36468	3.71844
01:30:00	230.438	22.6247	67.945	36.7694	1025.39	-0.007	0.134736	1.37293	8.36397	3.76761
01:40:00	230.129	22.6644	67.8633	36.825	1025.43	-0.008	0.162807	1.34695	8.36369	3.59792
01:50:00	229.969	22.4952	67.9499	36.7643	1025.43	-0.006	0.40222	1.33711	8.35948	3.68196
02:00:00	229.685	22.4111	67.9144	36.7842	1025.47	-0.002	0.194157	1.35595	8.35779	3.6841
02:10:00	229.46	22.4074	67.9576	36.7825	1025.47	-0.003	0.210324	1.29485	8.35779	3.64798
02:20:00	229.797	22.4214	67.8374	36.7735	1025.45	-0.008	0.290205	1.31381	8.35854	3.66032
02:30:00	229.964	22.4438	67.8772	36.7777	1025.45	-0.004	0.215609	1.36679	8.35852	3.72291
02:40:00	230.197	22.5227	67.7386	36.7752	1025.43	-0.002	0.201874	1.33926	8.36019	3.73238
02:50:00	230.008	22.5988	67.7871	36.8104	1025.43	-0.007	0.204599	1.39272	8.36138	3.85952
03:00:00	230.332	22.6993	67.8639	36.828	1025.42	-0.01	0.198779	1.39707	8.36421	3.84253
03:10:00	230.373	22.6803	67.8577	36.8674	1025.45	-0.007	0.187088	1.41341	8.36411	3.7846
03:20:00	230.482	22.7117	67.7969	36.8136	1025.4	-0.002	0.172687	1.34575	8.36514	3.68357
03:30:00	230.281	22.8219	67.824	36.8659	1025.41	-0.006	0.182633	1.40572	8.36301	3.61365
03:40:00	230.307	22.8724	67.7896	36.8709	1025.4	-0.006	0.13463	1.44345	8.36426	3.80463
03:50:00	230.299	22.8282	67.8136	36.8257	1025.38	-0.006	0.178918	1.38611	8.36691	3.72291
04:00:00	230.259	22.7876	67.7814	36.8945	1025.45	-0.005	0.139556	1.42986	8.36573	3.66372
04:10:00	230.543	22.7196	67.8588	36.8072	1025.4	-0.007	0.343445	1.40983	8.3656	3.7002
04:20:00	230.313	22.8991	67.7312	36.8457	1025.37	-0.003	0.120067	1.43689	8.36719	3.74884
04:30:00	230.617	22.8064	67.8095	36.8552	1025.4	-0.004	0.137282	1.42747	8.36568	3.62742
04:40:00	230.232	22.8573	67.8772	36.8367	1025.38	-0.005	0.134834	1.42378	8.36334	3.79872
04:50:00	230.108	22.8646	67.857	36.8518	1025.39	-0.002	0.141609	1.41388	8.36668	3.70806
05:00:00	229.527	22.8296	67.7767	36.8817	1025.42	-0.008	0.160934	1.36906	8.36476	3.65317
05:10:00	229.117	22.8825	67.9199	37.0192	1025.53	-0.005	0.182231	1.55914	8.36713	3.68428
05:20:00	229.406	22.6539	68.0134	36.934	1025.52	-0.008	0.139417	1.3811	8.35957	3.50565
05:30:00	230.368	22.5781	67.8799	36.6989	1025.34	-0.006	0.147751	1.39141	8.35733	3.67749
05:40:00	228.888	22.6882	67.9531	36.9414	1025.53	-0.005	0.166976	1.33347	8.35794	3.69608
05:50:00	229.87	22.6343	67.9667	36.6298	1025.28	0.015	0.411542	1.3082	8.35876	3.8445
06:00:00	229.518	22.3736	68.0445	36.6836	1025.39	0.097	0.449601	1.25545	8.35536	3.68106
06:10:00	229.091	22.8072	68.0081	36.8468	1025.4	0.257	0.163371	1.38593	8.36156	3.78978
06:20:00	229.385	22.3594	67.9954	36.6747	1025.39	0.387	0.186111	1.27846	8.35401	3.663
06:30:00	229.546	22.5169	68.2578	36.7386	1025.39	0.44	0.158324	1.23715	8.35597	3.65442
06:40:00	229.016	22.4166	68.2628	36.7594	1025.44	0.465	0.242846	1.22315	8.35455	3.77709
06:50:00	228.914	22.4372	68.2122	36.8021	1025.48	0.419	0.183347	1.27238	8.35755	3.83234
07:00:00	229.012	22.2972	68.4332	36.7027	1025.43	0.336	0.27738	1.26016	8.35493	3.73721
07:10:00	229.006	22.2911	68.2765	36.7135	1025.44	0.51	0.18189	1.22088	8.35533	3.68375
07:20:00	228.356	22.8525	68.1933	37.1157	1025.63	1.705	0.137959	1.54227	8.36639	3.685
07:30:00	228.838	22.7859	68.2719	37.0972	1025.62	2.02	0.155493	1.41478	8.36258	3.75491
07:40:00	228.889	22.348	68.3812	36.7654	1025.47	1.604	0.147781	1.29736	8.35492	3.67516
07:50:00	229.079	22.4161	68.3427	36.6711	1025.37	2.12	0.127777	1.37854	8.35409	3.75474
08:00:00	228.852	22.5076	68.414	36.7415	1025.42	2.71	0.164936	1.261	8.3595	3.82787
08:10:00	229.038	22.4161	68.342	36.7674	1025.45	1.985	0.636867	1.34069	8.35452	3.60471
08:20:00	228.864	22.854	68.2615	37.1488	1025.65	2.636	0.127814	1.42884	8.36664	3.70771
08:30:00	229.258	22.8698	68.1122	36.6824	1025.26	2.294	0.133148	1.34105	8.36244	3.68965
08:40:00	229.591	22.5658	68.056	36.5609	1025.22	5.54	0.194548	1.24729	8.35936	3.84682
08:50:00	228.862	22.4991	68.242	36.7137	1025.37	5.128	0.142002	1.35183	8.3574	3.78889
09:00:00	228.786	22.7617	68.1383	36.7844	1025.37	6.78	0.139633	1.34581	8.36296	3.77423
09:10:00	228.817	22.8712	68.1588	36.8668	1025.4	7.725	0.154736	1.36685	8.36492	3.8352
09:20:00	229.06	22.81	68.1522	36.8284	1025.38	7.323	0.157917	1.36614	8.35965	3.76421
09:30:00	228.946	22.8339	67.9906	36.8418	1025.39	7.116	0.163052	1.57255	8.36273	3.83002
09:40:00	228.841	22.8463	68.048	36.8897	1025.42	7.284	0.131523	1.43218	8.36386	3.66658
09:50:00	228.807	22.8735	68.0805	36.8538	1025.39	6.437	4.53028	1.57261	8.36462	3.71075
10:00:00	228.854	22.8464	68.0843	36.815	1025.36	2.561	0.15363	1.45942	8.3645	3.59434
10:10:00	228.43	22.7483	68.0206	36.8019	1025.38	1.425	0.142106	1.38932	8.36039	3.68625
10:20:00	228.372	22.7629	68.1231	36.8465	1025.41	2.316	0.16557	1.43266	8.36197	3.67588
10:30:00	228.541	22.77	68.0494	36.8606	1025.42	8.445	0.188513	1.39576	8.36131	3.76475
10:40:00	228.445	22.7086	68.0315	36.8868	1025.46	12.391	0.168997	1.40512	8.36057	3.62921
10:50:00	228.643	22.6273	68.0238	36.8108	1025.42	2.354	0.140025	1.37162	8.35824	3.7002
11:00:00	228.801	22.6418	68.0463	36.7678	1025.38	11.417	0.16277	1.3296	8.35983	3.75152
11:10:00	229.116	22.608	68.125	36.8	1025.42	11.332	0.157791	1.35767	8.3591	3.61061
11:20:00	229.188	22.724	68.0397	36.8193	1025.41	11.981	0.14564	1.40613	8.36198	3.73578
11:30:00	229.439	22.7541	67.9187	36.7778	1025.35	12.359	0.168697	1.4441	8.36247	3.5643
11:40:00	229.111	22.6955	68.0226	36.8099	1025.4	12.076	0.147563	1.32805	8.36141	3.75903
11:50:00	229.131	22.841	67.9284	36.8163	1025.37	11.75	0.180225	1.41025	8.36412	3.90208
12:00:00	229.187	22.8392	67.9714	36.7818	1025.34	12.122	0.116892	1.42342	8.36083	3.63833
12:10:00	229.085	22.7333	67.9233	36.978	1025.54	11.95	0.183533	1.54889	8.35922	3.6335
12:20:00	229.254	22.7505	67.8657	36.953	1025.51	13.046	0.147378	1.49226	8.35998	3.56358
12:30:00	229.792	22.6895	67.9186	36.7921	1025.38	13.64	0.132039	1.35767	8.35769	3.72666
12:40:00	229.99	22.8438	67.8954	36.8849	1025.41	6.07	0.178594	1.55741	8.36122	3.7744
12:50:00	230.215	22.802	67.8186	36.8002	1025.36	6.282	0.242063	1.45644	8.36192	3.78156
13:00:00	229.864	22.803	67.8041	36.8187	1025.38	10.167	0.269131	1.43814	8.36177	3.8141
13:10:00	230.472	22.8019	67.7592	36.7456	1025.31	9.923	0.156274	1.42282	8.36397	3.79139
13:20:00	229.917	22.6521	67.8129	36.8458	1025.44	8.814	0.210011	1.37609	8.36132	3.81231
13:30:00	230.524	22.667	67.7787	36.7595	1025.36	8.76	0.165074	1.44535	8.36211	3.81464
13:40:00	230.372	22.8545	67.7019	36.8552	1025.4	3.718	0.155758	1.59633	8.36608	3.73632
13:50:00	229.911	22.7267	67.792	37.1392	1025.66	2.745	0.130383	1.51372	8.36095	3.77691
14:00:00	229.972	22.6414	67.7128	36.785	1025.4	3.023	0.160969	1.41203	8.36143	3.67355
14:10:00	230.421	22.6787	67.7201	36.8059	1025.4	3.213	0.117292	1.48416	8.36255	3.76242
14:20:00	230.575	22.7747	67.7102	36.8995	1025.45	3.281	0.147148	1.58232	8.36514	3.76689
14:30:00	230.36	22.6715	67.5927	36.778	1025.38	3.593	0.148976	1.45799	8.36106	3.72791
14:40:00	230.439	22.8578	67.6173	36.8073	1025.36	5.702	0.136149	1.46025	8.36368	3.71343
14:50:00	230.49	22.8385	67.5745	36.9119	1025.45	4.661	0.159703	1.51002	8.36491	3.68053
15:00:00	230.797	22.747	67.739	36.7844	1025.36	3.38	0.15	1.36739	8.36292	3.65371
15:10:00	231.112	22.996	67.6134	36.9964	1025.47	2.909	0.120337	1.55526	8.36975	3.63869
15:20:00	231.362	22.8899	67.6043	36.8353	1025.36	2.584	0.130498	1.57285	8.36839	3.82251
15:30:00	231.145	22.8686	67.5258	36.889	1025.41	2.146	0.120388	1.56272	8.36625	3.92711
15:40:00	230.465	22.7904	67.6154	36.9136	1025.46	1.966	0.137747	1.5192	8.36553	3.65907
15:50:00	231.343	22.8074	67.516	36.7778	1025.33	1.671	0.112116	1.50591	8.36557	3.69018
16:00:00	231.07	22.872	67.9094	36.9231	1025.44	1.325	0.185995	1.61606	8.36737	58.0498
